# Supplementary material for: Backbone-controlled LUMO energy induces intramolecular C–H activation in ortho-bis-9-borafluorene-substituted phenyl and o-carboranyl compounds leading to novel 9,10-diboraanthracene derivatives
Source: Chem Sci. 2022 Nov 23;13(47):14165–78. doi: 10.1039/d2sc06057d (PMC9728567; doi:10.1039/d2sc06057d)
Supplement: SC-013-D2SC06057D-s002 [file SC-013-D2SC06057D-s002.cif]

# Electronic Supplementary Material (ESI) for Chemical Science.
# This journal is © The Royal Society of Chemistry 2022

####################################################################### 
# 
# This file contains crystal structure data downloaded from the 
# Cambridge Structural Database (CSD) hosted by the Cambridge 
# Crystallographic Data Centre (CCDC).
# 
# Full information about CCDC data access policies and citation 
# guidelines are available at http://www.ccdc.cam.ac.uk/access/V1 
# 
# Audit and citation data items may have been added by the CCDC. 
# Please retain this information to preserve the provenance of 
# this file and to allow appropriate attribution of the data. 
# 
#######################################################################

data_cmpd_5
_database_code_depnum_ccdc_archive 'CCDC 2174249'
loop_
_audit_author_name
_audit_author_address
'Johannes Krebs'
;Julius Maximilians Universitaet Wuerzburg
Germany
;
_audit_update_record             
;
2022-05-23 deposited with the CCDC.	2022-11-16 downloaded from the CCDC.
;
_audit_creation_date             2021-11-03
_cell_oxdiff_angle_alpha         89.9778(7)
_cell_oxdiff_angle_beta          89.9921(6)
_cell_oxdiff_angle_gamma         90.0098(8)
_cell_oxdiff_length_a            10.14473(10)
_cell_oxdiff_length_b            15.54973(16)
_cell_oxdiff_length_c            37.9278(2)
_cell_oxdiff_measurement_reflns_used 69262
_cell_oxdiff_volume              5983.02(9)
_chemical_oxdiff_formula         'C216 H328 Li8 B48 O28 Br8'
_chemical_oxdiff_usercomment     BDBBCbrTHF
_diffrn_orient_matrix_UB_11      -0.0559858000
_diffrn_orient_matrix_UB_12      -0.0919279000
_diffrn_orient_matrix_UB_13      -0.0022880000
_diffrn_orient_matrix_UB_21      -0.1385811000
_diffrn_orient_matrix_UB_22      0.0369262000
_diffrn_orient_matrix_UB_23      -0.0068176000
_diffrn_orient_matrix_UB_31      0.0268613000
_diffrn_orient_matrix_UB_32      -0.0009979000
_diffrn_orient_matrix_UB_33      -0.0399771000
_diffrn_orient_matrix_type       
'CrysAlisPro convention (1999,Acta A55,543-557)'
_diffrn_oxdiff_digest_frames     
;
0126996a5b75116816d226e5787187e32105184d032
;
_diffrn_oxdiff_digest_hkl        
;
01e1b906519006b8c769ac3919c4260132a0cb
;

loop_
_audit_author_email
johannes.krebs@uni-wuerzburg.de
todd.marder@uni-wuerzburg.de
_audit_creation_method           
;
FinalCif V90 by Daniel Kratzert, Freiburg 2021,
https://dkratzert.de/finalcif.html
;
_shelx_SHELXL_version_number     2014/7
_chemical_name_systematic        ?
_chemical_name_common            ?
_chemical_formula_sum            'C54 H82 B12 Br2 Li2 O7'
_chemical_formula_moiety         'C38 H50 B12 Br2 Li1 O3, C16 H32 O4 Li1'
_chemical_formula_weight         1146.60
_chemical_melting_point          ?
_chemical_absolute_configuration ?
_oxdiff_exptl_absorpt_empirical_details 
;

Empirical correction (ABSPACK) includes:
- Absorption correction using spherical harmonics
- Frame scaling
;
_oxdiff_exptl_absorpt_empirical_full_max 1.258
_oxdiff_exptl_absorpt_empirical_full_min 0.759
_space_group_crystal_system      orthorhombic
_space_group_IT_number           19
_space_group_name_H-M_alt        'P 21 21 21'
_space_group_name_Hall           'P 2ac 2ab'
_shelx_space_group_comment       
;
The symmetry employed for this shelxl refinement is uniquely defined
by the following loop, which should always be used as a source of
symmetry information in preference to the above space-group names.
They are only intended as comments.
;

loop_
_space_group_symop_operation_xyz
'x, y, z'
'-x+1/2, -y, z+1/2'
'-x, y+1/2, -z+1/2'
'x+1/2, -y+1/2, -z'

_cell_length_a                   10.14540(10)
_cell_length_b                   15.55010(10)
_cell_length_c                   37.9243(2)
_cell_angle_alpha                90
_cell_angle_beta                 90
_cell_angle_gamma                90
_cell_volume                     5983.02(8)
_cell_formula_units_Z            4
_cell_measurement_temperature    173.01(10)
_cell_measurement_reflns_used    69257
_cell_measurement_theta_min      2.3110
_cell_measurement_theta_max      75.0790
_exptl_crystal_description       block
_exptl_crystal_colour            yellow
_exptl_crystal_recrystallization_method 
'Re-crystallisation from solvent: Tetrahydrofuran'
_exptl_crystal_density_meas      ?
_exptl_crystal_density_method    ?
_exptl_crystal_density_diffrn    1.273
_reflns_odcompleteness_completeness 99.62
_reflns_odcompleteness_iscentric 1
_reflns_odcompleteness_theta     74.33
_exptl_crystal_F_000             2392
_exptl_crystal_size_max          0.243
_exptl_crystal_size_mid          0.132
_exptl_crystal_size_min          0.115
_exptl_absorpt_coefficient_mu    2.082
_exptl_absorpt_correction_type   gaussian
_exptl_absorpt_correction_T_min  0.654
_exptl_absorpt_correction_T_max  1.000
_exptl_absorpt_process_details   
;

CrysAlisPro 1.171.41.115a (Rigaku Oxford Diffraction, 2021)
Numerical absorption correction based on gaussian integration over
a multifaceted crystal model
Empirical absorption correction using spherical harmonics,
implemented in SCALE3 ABSPACK scaling algorithm.
;
_exptl_absorpt_special_details   ?
_shelx_estimated_absorpt_T_min   ?
_shelx_estimated_absorpt_T_max   ?
_exptl_transmission_factor_min   ?
_exptl_transmission_factor_max   ?
_exptl_special_details           ?
_diffrn_ambient_temperature      173.01(10)
_diffrn_ambient_environment      N~2~
_diffrn_radiation_type           'Cu K\a'
_diffrn_radiation_wavelength     1.54184
_diffrn_radiation_monochromator  mirror
_diffrn_measurement_ambient_temperature_device_make ?
_diffrn_radiation_probe          x-ray
_diffrn_source                   'Rotating-anode X-ray tube'
_diffrn_source_type              'PhotonJet R (Cu) X-ray Source'
_diffrn_source_voltage           ?
_diffrn_source_current           ?
_diffrn_detector                 'Hybrid Pixel Array Detector'
_diffrn_detector_type            'HyPix-Arc 150'
_diffrn_detector_area_resol_mean 10.0000
_diffrn_measurement_device       'four-circle diffractometer'
_diffrn_measurement_device_type  'XtaLAB Synergy R, HyPix-Arc 150'
_diffrn_measurement_method       '\w scans'
_diffrn_measurement_specimen_support ?
_diffrn_measurement_details      
;

List of Runs (angles in degrees, time in seconds):

  # Type    Start    End  Width  t~exp~   \w     \q     \k     \f   Frames
#--------------------------------------------------------------------------
  1  \w     63.00  90.00   0.50    0.09    --   46.00  51.00-122.99   54
  2  \w    -92.00 -66.00   0.50    0.09    --  -46.00 -49.00-148.09   52
  3  \w   -103.00 -78.00   0.50    0.09    --  -54.00 -49.00 151.69   50
  4  \w   -100.00 -73.00   0.50    0.09    --  -54.00 -52.00  23.87   54
  5  \w     29.00  58.00   0.50    0.09    --   58.41 -95.00-180.00   58
  6  \w   -114.00 -79.00   0.50    0.09    --  -66.00 -44.00-114.40   70
  7  \w   -107.00 -80.00   0.50    0.09    --  -66.00 -48.00  -2.04   54
  8  \w   -110.00 -83.00   0.50    0.09    --  -70.00 -56.00 125.58   54
  9  \w     30.00  62.00   0.50    0.09    --   71.12 -95.00   0.00   64
 10  \w    -96.00 -28.00   0.50    0.09    --  -76.33 112.00 -90.00  136
 11  \w   -127.00-100.00   0.50    0.09    --  -79.50-119.00-168.46   54
 12  \w    -89.00 -35.00   0.50    0.09    --  -79.50  99.00  76.74  108
 13  \w   -126.00 -98.00   0.50    0.09    --  -79.50-112.00  43.31   56
 14  \w   -123.00 -95.00   0.50    0.09    --  -79.50 -64.00 157.77   56
 15  \w   -120.00 -94.00   0.50    0.09    --  -79.50 -64.00  76.36   52
 16  \w   -131.00 -93.00   0.50    0.09    --  -79.50 -34.00  -3.83   76
 17  \w   -128.00-103.00   0.50    0.09    --  -79.50-125.00 -43.60   50
 18  \w   -100.00 -70.00   0.50    0.09    --  -79.50 112.00 112.01   60
 19  \w   -123.00 -97.00   0.50    0.09    --  -79.50 -64.00 114.70   52
 20  \w    -73.00 -40.00   0.50    0.09    --  -79.50 104.00 176.97   66
 21  \w   -121.00 -95.00   0.50    0.09    --  -79.50-119.00 106.84   52
 22  \w   -128.00-101.00   0.50    0.09    --  -79.50-118.00-101.56   54
 23  \w     74.00 100.00   0.50    0.09    --   82.37-112.00 150.00   52
 24  \w     34.00  61.00   0.50    0.09    --   82.37-112.00  60.00   54
 25  \w     73.00  99.00   0.50    0.09    --   82.37-112.00 120.00   52
 26  \w     60.00  99.00   0.50    0.09    --   82.37-112.00-120.00   78
 27  \w     72.00  98.00   0.50    0.09    --   82.37-112.00  60.00   52
 28  \w     74.00 100.00   0.50    0.09    --   82.37-112.00   0.00   52
 29  \w     93.00 119.00   0.50    0.09    --   82.37  15.00  30.00   52
 30  \w     74.00 100.00   0.50    0.09    --   82.37-112.00  30.00   52
 31  \w     75.00 100.00   0.50    0.09    --   82.37-112.00 -90.00   50
 32  \w     77.00 116.00   0.50    0.09    --   82.37  15.00-180.00   78
 33  \w     58.00 100.00   0.50    0.09    --   82.37-112.00  90.00   84
 34  \w     74.00 100.00   0.50    0.09    --   82.37-112.00 -60.00   52
 35  \w     57.00 100.00   0.50    0.09    --   82.37-112.00 -30.00   86
 36  \w     48.00  77.00   0.50    0.09    --   85.25 -86.00  94.07   58
 37  \w     38.00  91.00   0.50    0.09    --   85.25-126.00 -65.71  106
 38  \w     69.00  96.00   0.50    0.09    --   85.25 -99.00-168.87   54
 39  \w    103.00 129.00   0.50    0.09    --   85.25  59.00-126.03   52
 40  \w     98.00 131.00   0.50    0.09    --   85.25  43.00 -66.03   66
 41  \w     37.00  99.00   0.50    0.09    --   85.25-123.00  90.26  124
 42  \w     56.00  97.00   0.50    0.09    --   85.25-125.00 -29.52   82
 43  \w     66.00 108.00   0.50    0.09    --   85.25-137.00-169.19   84
 44  \w     47.00  83.00   0.50    0.09    --   85.25 -86.00-136.07   72
 45  \w     97.00 126.00   0.50    0.09    --   85.25 125.00-158.84   58
 46  \w    108.00 134.00   0.50    0.09    --   85.25  19.00-112.92   52
 47  \w     73.00 103.00   0.50    0.09    --   85.25  19.00-112.92   60
 48  \w     83.00 109.00   0.50    0.09    --   85.25-137.00  95.92   52
 49  \w     48.00  98.00   0.50    0.09    --   85.25-114.00-166.07  100
 50  \w     99.00 124.00   0.50    0.09    --   85.25  63.00-160.17   50
 51  \w     73.00  99.00   0.50    0.09    --   85.25-106.00  24.04   52
 52  \w     38.00  68.00   0.50    0.09    --   85.25-118.00  37.90   60
 53  \w     45.00  70.00   0.50    0.09    --   85.25 -76.00  93.35   50
 54  \w     50.00  96.00   0.50    0.09    --   85.25-117.00 109.56   92
 55  \w     51.00  77.00   0.50    0.09    --   85.25-122.00  26.49   52
 56  \w     99.00 124.00   0.50    0.09    --   85.25  47.00-126.13   50
 57  \w    105.00 131.00   0.50    0.09    --   85.25 118.00  50.12   52
 58  \w    105.00 130.00   0.50    0.09    --   85.25  56.00 -26.61   50
 59  \w     46.00  71.00   0.50    0.09    --   85.25 -80.00 -72.14   50
 60  \w     93.00 134.00   0.50    0.09    --   85.25  21.00 106.91   82
 61  \w     94.00 132.00   0.50    0.09    --   85.25  28.00 177.12   76
 62  \w     46.00  72.00   0.50    0.09    --   85.25 -73.00  12.85   52
 63  \w     98.00 132.00   0.50    0.09    --   85.25  44.00 -35.42   68
 64  \w     37.00  87.00   0.50    0.09    --   85.25-121.00  50.15  100
 65  \w     39.00  69.00   0.50    0.09    --   85.25-133.00 175.90   60
 66  \w     41.00  96.00   0.50    0.09    --   85.25-100.00 143.21  110
 67  \w     51.00  77.00   0.50    0.09    --   85.25 -95.00 146.04   52
 68  \w     48.00  73.00   0.50    0.09    --   85.25 -85.00 111.02   50
 69  \w     97.00 130.00   0.50    0.09    --   85.25 126.00-117.36   66
 70  \w     37.00  92.00   0.50    0.09    --   85.25-127.00-127.11  110
 71  \w    102.00 131.00   0.50    0.09    --   85.25  44.00  99.91   58
 72  \w     54.00  94.00   0.50    0.09    --   85.25-122.00 -55.62   80
 73  \w     68.00  94.00   0.50    0.09    --   85.25 -97.00 -16.96   52
 74  \w     59.00  85.00   0.50    0.09    --   85.25 -92.00  55.45   52
 75  \w     46.00  76.00   0.50    0.09    --   85.25 -80.00 -26.72   60
 76  \w     39.00 106.00   0.50    0.09    --   85.25-136.00   8.65  134
 77  \w     38.00  71.00   0.50    0.09    --   85.25-133.00  90.98   66
 78  \w     74.00  99.00   0.50    0.09    --   85.25-108.00-154.36   50
 79  \w     47.00  73.00   0.50    0.09    --   85.25-108.00-154.36   52
;
_diffrn_reflns_number            131709
_diffrn_reflns_av_unetI/netI     0.0181
_diffrn_reflns_av_R_equivalents  0.0393
_diffrn_reflns_av_sigmaI/netI    0.0442
_diffrn_reflns_theta_min         2.3300
_diffrn_reflns_theta_max         75.5134
_diffrn_reflns_theta_full        74.3338
_diffrn_reflns_limit_h_min       -12
_diffrn_reflns_limit_h_max       12
_diffrn_reflns_limit_k_min       -19
_diffrn_reflns_limit_k_max       19
_diffrn_reflns_limit_l_min       -46
_diffrn_reflns_limit_l_max       37
_diffrn_measured_fraction_theta_max 0.9911
_diffrn_measured_fraction_theta_full 0.9962
_diffrn_reflns_Laue_measured_fraction_max 0.994
_diffrn_reflns_Laue_measured_fraction_full 1.000
_diffrn_reflns_point_group_measured_fraction_max 0.991
_diffrn_reflns_point_group_measured_fraction_full 1.000
_reflns_number_total             12305
_reflns_number_gt                10745
_reflns_threshold_expression     'I > 2\s(I)'
_reflns_Friedel_coverage         0.797
_reflns_Friedel_fraction_max     0.988
_reflns_Friedel_fraction_full    1.000
_reflns_special_details          
;
 Reflections were merged by SHELXL according to the crystal
 class for the calculation of statistics and refinement.
 
 _reflns_Friedel_fraction is defined as the number of unique
 Friedel pairs measured divided by the number that would be
 possible theoretically, ignoring centric projections and
 systematic absences.
;
_computing_data_collection       'CrysAlisPro 1.171.41.115a (Rigaku OD, 2021)'
_computing_cell_refinement       'CrysAlisPro 1.171.41.115a (Rigaku OD, 2021)'
_computing_data_reduction        'CrysAlisPro 1.171.41.115a (Rigaku OD, 2021)'
_computing_structure_solution    'SHELXT (G. Sheldrick)'
_computing_structure_refinement  'SHELXL-2014/7 (Sheldrick, 2014)'
_computing_molecular_graphics    'SHELXT (G. Sheldrick)'
_computing_publication_material  'SHELXL-2014/7 (Sheldrick, 2014)'
_refine_special_details          
;  
Refinement of F^2^ against ALL reflections. The weighted R-factor wR and 
goodness of fit S are based on F^2^, conventional R-factors R are based on F, 
with F set to zero for negative F^2^. The threshold expression of F^2^ > 
2sigma(F^2^) is used only for calculating R-factors(gt) etc. and is not 
relevant to the choice of reflections for refinement. R-factors based on F^2^ 
are statistically about twice as large as those based on F, and R-factors 
based on ALL data will be even larger.
Due to a disorder of the alkyl chain, atoms C3a, C4a, C5a and Br6a and their
counterparts (b) have been restrained to similar esd using the SIMU command.
All atoms of the disordered coordinating THF molecule (RESI 9 and 10) have aslo
been restrained to similar esd using the SIMU command.
Multiple THF molecules coordinating the Li counterion have been observed to be
disordered and thus, their respective atoms have been restrained to similar esds
again using the SIMU command.
;
_refine_ls_structure_factor_coef Fsqd
_refine_ls_matrix_type           full
_refine_ls_weighting_scheme      calc
_refine_ls_weighting_details     
'w=1/[\s^2^(Fo^2^)+(0.0902P)^2^+2.3899P] where P=(Fo^2^+2Fc^2^)/3'
_atom_sites_solution_primary     direct
_atom_sites_solution_secondary   ?
_atom_sites_solution_hydrogens   mixed
_refine_ls_hydrogen_treatment    mixed
_refine_ls_number_reflns         12305
_refine_ls_number_parameters     919
_refine_ls_number_restraints     624
_refine_ls_R_factor_all          0.0590
_refine_ls_R_factor_gt           0.0519
_refine_ls_wR_factor_ref         0.1512
_refine_ls_wR_factor_gt          0.1446
_refine_ls_goodness_of_fit_ref   1.020
_refine_ls_restrained_S_all      1.035
_refine_ls_shift/su_max          0.016
_refine_ls_shift/su_mean         0.000
_refine_diff_density_max         0.649
_refine_diff_density_min         -0.596
_refine_diff_density_rms         0.055
_refine_ls_extinction_method     none
_refine_ls_extinction_coef       .
_refine_ls_abs_structure_Flack   -0.038(3)
_refine_ls_abs_structure_details 
;
 Flack x determined using 4162 quotients [(I+)-(I-)]/[(I+)+(I-)]
 (Parsons, Flack and Wagner, Acta Cryst. B69 (2013) 249-259).
;

loop_
_atom_type_symbol
_atom_type_description
_atom_type_scat_dispersion_real
_atom_type_scat_dispersion_imag
_atom_type_scat_source
C C 0.0181 0.0091 'International Tables Vol C Tables 4.2.6.8 and 6.1.1.4'
H H 0.0000 0.0000 'International Tables Vol C Tables 4.2.6.8 and 6.1.1.4'
Li Li 0.0008 0.0003 'International Tables Vol C Tables 4.2.6.8 and 6.1.1.4'
B B 0.0090 0.0039 'International Tables Vol C Tables 4.2.6.8 and 6.1.1.4'
O O 0.0492 0.0322 'International Tables Vol C Tables 4.2.6.8 and 6.1.1.4'
Br Br -0.6763 1.2805 'International Tables Vol C Tables 4.2.6.8 and 6.1.1.4'

_geom_special_details            
;
 All esds (except the esd in the dihedral angle between two l.s. planes)
 are estimated using the full covariance matrix.  The cell esds are taken
 into account individually in the estimation of esds in distances, angles
 and torsion angles; correlations between esds in cell parameters are only
 used when they are defined by crystal symmetry.  An approximate (isotropic)
 treatment of cell esds is used for estimating esds involving l.s. planes.
;

loop_
_atom_site_label
_atom_site_type_symbol
_atom_site_fract_x
_atom_site_fract_y
_atom_site_fract_z
_atom_site_U_iso_or_equiv
_atom_site_adp_type
_atom_site_occupancy
_atom_site_site_symmetry_order
_atom_site_calc_flag
_atom_site_refinement_flags_posn
_atom_site_refinement_flags_adp
_atom_site_refinement_flags_occupancy
_atom_site_disorder_assembly
_atom_site_disorder_group
C1_1 C 0.6621(4) 0.4381(2) 0.63616(9) 0.0367(7) Uani 1 1 d . . . . .
C2_1 C 0.7385(4) 0.5428(2) 0.63896(9) 0.0378(8) Uani 1 1 d . . . . .
B3_1 B 0.8286(5) 0.4496(3) 0.63631(11) 0.0407(9) Uani 1 1 d . . . . .
H3_1 H 0.891(4) 0.436(2) 0.6117(10) 0.026(9) Uiso 1 1 d . . . . .
B4_1 B 0.5953(5) 0.5198(3) 0.66119(11) 0.0396(9) Uani 1 1 d . . . . .
H4_1 H 0.5000 0.5510 0.6536 0.048 Uiso 1 1 calc R U . . .
B5_1 B 0.7517(5) 0.3681(3) 0.66168(11) 0.0423(9) Uani 1 1 d . . . . .
H5_1 H 0.7619 0.2982 0.6552 0.051 Uiso 1 1 calc R U . . .
B6_1 B 0.8739(5) 0.5337(3) 0.66564(12) 0.0440(10) Uani 1 1 d . . . . .
H6_1 H 0.9653 0.5730 0.6618 0.053 Uiso 1 1 calc R U . . .
B7_1 B 0.7239(5) 0.5780(3) 0.68133(11) 0.0418(9) Uani 1 1 d . . . . .
H7_1 H 0.7130 0.6477 0.6881 0.050 Uiso 1 1 calc R U . . .
B8_1 B 0.6031(5) 0.4119(3) 0.67735(11) 0.0415(9) Uani 1 1 d . . . . .
H8_1 H 0.5127 0.3718 0.6814 0.050 Uiso 1 1 calc R U . . .
B9_1 B 0.8837(5) 0.4260(3) 0.68040(12) 0.0458(10) Uani 1 1 d . . . . .
H9_1 H 0.9807 0.3945 0.6860 0.055 Uiso 1 1 calc R U . . .
B10_1 B 0.6415(5) 0.4977(3) 0.70585(11) 0.0442(10) Uani 1 1 d . . . . .
H10_1 H 0.5761 0.5140 0.7287 0.053 Uiso 1 1 calc R U . . .
B11_1 B 0.8160(5) 0.5070(3) 0.70830(11) 0.0451(10) Uani 1 1 d . . . . .
H11_1 H 0.8674 0.5297 0.7327 0.054 Uiso 1 1 calc R U . . .
B12_1 B 0.7419(5) 0.4044(3) 0.70588(11) 0.0454(10) Uani 1 1 d . . . . .
H12_1 H 0.7448 0.3591 0.7288 0.054 Uiso 1 1 calc R U . . .
C1_2 C 0.3223(4) 0.4440(3) 0.61770(11) 0.0487(9) Uani 1 1 d . . . . .
H1_2 H 0.3414 0.5038 0.6181 0.058 Uiso 1 1 calc R U . . .
C2_2 C 0.1952(5) 0.4159(4) 0.62516(13) 0.0597(11) Uani 1 1 d . . . . .
H2_2 H 0.1290 0.4567 0.6310 0.072 Uiso 1 1 calc R U . . .
C3_2 C 0.1640(5) 0.3303(4) 0.62414(15) 0.0677(14) Uani 1 1 d . . . . .
H3_2 H 0.0770 0.3117 0.6295 0.081 Uiso 1 1 calc R U . . .
C4_2 C 0.2603(5) 0.2707(3) 0.61529(13) 0.0598(12) Uani 1 1 d . . . . .
H4_2 H 0.2392 0.2112 0.6143 0.072 Uiso 1 1 calc R U . . .
C5_2 C 0.5016(6) 0.1576(3) 0.59018(12) 0.0581(12) Uani 1 1 d . . . . .
H5_2 H 0.4238 0.1244 0.5933 0.070 Uiso 1 1 calc R U . . .
C6_2 C 0.6149(6) 0.1193(3) 0.57858(12) 0.0621(13) Uani 1 1 d . . . . .
H6_2 H 0.6155 0.0595 0.5735 0.075 Uiso 1 1 calc R U . . .
C7_2 C 0.7289(6) 0.1672(3) 0.57412(11) 0.0628(13) Uani 1 1 d . . . . .
H7_2 H 0.8071 0.1402 0.5659 0.075 Uiso 1 1 calc R U . . .
C8_2 C 0.7289(5) 0.2557(3) 0.58171(10) 0.0516(10) Uani 1 1 d . . . . .
H8_2 H 0.8071 0.2883 0.5785 0.062 Uiso 1 1 calc R U . . .
B9_2 B 0.5803(5) 0.3975(3) 0.60142(11) 0.0399(9) Uani 1 1 d . . . . .
C10_2 C 0.4220(4) 0.3859(3) 0.60961(10) 0.0440(9) Uani 1 1 d . . . . .
C11_2 C 0.3878(5) 0.2982(3) 0.60787(11) 0.0472(9) Uani 1 1 d . . . . .
C12_2 C 0.5006(5) 0.2456(3) 0.59748(10) 0.0493(10) Uani 1 1 d . . . . .
C13_2 C 0.6161(5) 0.2955(3) 0.59384(10) 0.0455(9) Uani 1 1 d . . . . .
C1_3 C 0.9493(5) 0.7269(3) 0.62776(12) 0.0553(11) Uani 1 1 d . . . . .
H1_3 H 1.0129 0.6823 0.6259 0.066 Uiso 1 1 calc R U . . .
C2_3 C 0.9898(6) 0.8098(3) 0.63595(14) 0.0648(13) Uani 1 1 d . . . . .
H01E_3 H 1.0806 0.8209 0.6401 0.078 Uiso 1 1 calc R U . . .
C3_3 C 0.9009(6) 0.8759(3) 0.63816(13) 0.0653(14) Uani 1 1 d . . . . .
H3_3 H 0.9303 0.9324 0.6437 0.078 Uiso 1 1 calc R U . . .
C4_3 C 0.7667(6) 0.8604(3) 0.63230(12) 0.0604(12) Uani 1 1 d . . . . .
H4_3 H 0.7043 0.9057 0.6342 0.072 Uiso 1 1 calc R U . . .
C5_3 C 0.4820(6) 0.8007(3) 0.60941(13) 0.0637(13) Uani 1 1 d . . . . .
H5_3 H 0.4835 0.8588 0.6172 0.076 Uiso 1 1 calc R U . . .
C6_3 C 0.3679(7) 0.7656(4) 0.59544(15) 0.0716(15) Uani 1 1 d . . . . .
H6_3 H 0.2905 0.7998 0.5938 0.086 Uiso 1 1 calc R U . . .
C7_3 C 0.3650(6) 0.6811(4) 0.58373(13) 0.0633(13) Uani 1 1 d . . . . .
H7_3 H 0.2867 0.6574 0.5740 0.076 Uiso 1 1 calc R U . . .
C8_3 C 0.4795(5) 0.6313(3) 0.58655(11) 0.0506(10) Uani 1 1 d . . . . .
H8_3 H 0.4779 0.5735 0.5784 0.061 Uiso 1 1 calc R U . . .
B9_3 B 0.7413(5) 0.6215(3) 0.60781(11) 0.0425(9) Uani 1 1 d . . . . .
C10_3 C 0.8164(5) 0.7082(3) 0.62224(9) 0.0448(9) Uani 1 1 d . . . . .
C11_3 C 0.7259(5) 0.7772(3) 0.62364(10) 0.0494(10) Uani 1 1 d . . . . .
C12_3 C 0.5948(5) 0.7497(3) 0.61194(11) 0.0510(10) Uani 1 1 d . . . . .
C13_3 C 0.5957(5) 0.6638(3) 0.60087(10) 0.0441(9) Uani 1 1 d . . . . .
O1_4 O 0.8126(3) 0.58714(17) 0.57631(7) 0.0453(6) Uani 1 1 d . . . . .
C2_4 C 0.8303(6) 0.6469(3) 0.54809(11) 0.0651(14) Uani 1 1 d . . . . .
H00F_4 H 0.7887 0.7027 0.5540 0.078 Uiso 1 1 calc R U . A 1
H00G_4 H 0.7896 0.6245 0.5262 0.078 Uiso 1 1 calc R U . A 1
C3A_4 C 0.9932(13) 0.6592(8) 0.5427(3) 0.072(2) Uani 0.598(8) 1 d . U P B 1
H3AA_4 H 1.0432 0.6045 0.5433 0.086 Uiso 0.598(8) 1 calc R U P B 1
H3AB_4 H 1.0329 0.7024 0.5586 0.086 Uiso 0.598(8) 1 calc R U P B 1
C4A_4 C 0.9622(11) 0.6982(6) 0.4993(2) 0.0650(17) Uani 0.598(8) 1 d . U P B 1
H4AA_4 H 0.9202 0.6538 0.4844 0.078 Uiso 0.598(8) 1 calc R U P B 1
H4AB_4 H 0.9063 0.7504 0.4997 0.078 Uiso 0.598(8) 1 calc R U P B 1
C5A_4 C 1.0997(13) 0.7181(7) 0.4872(3) 0.075(2) Uani 0.598(8) 1 d . U P B 1
H5AA_4 H 1.1458 0.7518 0.5056 0.090 Uiso 0.598(8) 1 calc R U P B 1
H5AB_4 H 1.0960 0.7534 0.4655 0.090 Uiso 0.598(8) 1 calc R U P B 1
Br6A_4 Br 1.2007(4) 0.6098(3) 0.47751(12) 0.1147(14) Uani 0.598(8) 1 d . U P B
1
C3B_4 C 0.9437(18) 0.6428(10) 0.5306(4) 0.064(2) Uani 0.402(8) 1 d . U P B 2
H3BA_4 H 0.9245 0.6069 0.5096 0.077 Uiso 0.402(8) 1 calc R U P B 2
H3BB_4 H 1.0024 0.6077 0.5457 0.077 Uiso 0.402(8) 1 calc R U P B 2
C4B_4 C 1.0398(18) 0.7229(10) 0.5154(4) 0.071(2) Uani 0.402(8) 1 d . U P B 2
H4BA_4 H 0.9995 0.7806 0.5177 0.085 Uiso 0.402(8) 1 calc R U P B 2
H4BB_4 H 1.1302 0.7224 0.5252 0.085 Uiso 0.402(8) 1 calc R U P B 2
C5B_4 C 1.031(2) 0.6872(10) 0.4798(4) 0.073(2) Uani 0.402(8) 1 d . U P B 2
H5BA_4 H 1.0372 0.7345 0.4625 0.087 Uiso 0.402(8) 1 calc R U P B 2
H5BB_4 H 0.9439 0.6593 0.4768 0.087 Uiso 0.402(8) 1 calc R U P B 2
Br6B_4 Br 1.1672(7) 0.6046(3) 0.47048(13) 0.1034(16) Uani 0.402(8) 1 d . U P B
2
O1_5 O 0.6139(3) 0.45033(17) 0.56946(6) 0.0415(6) Uani 1 1 d . . . . .
C2_5 C 0.5370(5) 0.4332(3) 0.53932(10) 0.0516(10) Uani 1 1 d . . . . .
H00B_5 H 0.4426 0.4408 0.5451 0.062 Uiso 1 1 calc R U . . .
H00C_5 H 0.5505 0.3728 0.5319 0.062 Uiso 1 1 calc R U . . .
C3_5 C 0.5743(5) 0.4933(3) 0.50916(11) 0.0530(10) Uani 1 1 d . . . . .
H01A_5 H 0.6697 0.4877 0.5041 0.064 Uiso 1 1 calc R U . . .
H01B_5 H 0.5567 0.5536 0.5161 0.064 Uiso 1 1 calc R U . . .
C4_5 C 0.4949(6) 0.4711(4) 0.47622(13) 0.0684(14) Uani 1 1 d . . . . .
H01F_5 H 0.5159 0.4115 0.4690 0.082 Uiso 1 1 calc R U . . .
H01G_5 H 0.3998 0.4734 0.4820 0.082 Uiso 1 1 calc R U . . .
C5_5 C 0.5225(7) 0.5315(5) 0.44551(14) 0.0764(16) Uani 1 1 d . . . . .
H01P_5 H 0.5157 0.5918 0.4537 0.092 Uiso 1 1 calc R U . . .
H01Q_5 H 0.4552 0.5226 0.4270 0.092 Uiso 1 1 calc R U . . .
Br6A_5 Br 0.69475(8) 0.51262(5) 0.42582(2) 0.0895(3) Uani 1 1 d . . . . .
Li1_6 Li 0.7942(8) 0.4744(5) 0.56367(17) 0.0481(15) Uani 1 1 d . . . . .
Li2_6 Li 0.2008(9) 0.4824(6) 0.2776(2) 0.063(2) Uani 1 1 d . . . . .
O1_14 O 0.3248(4) 0.4248(3) 0.30795(10) 0.0784(11) Uani 1 1 d . U . . .
C1_14 C 0.3108(6) 0.3970(3) 0.34325(12) 0.0594(11) Uani 1 1 d . U . . .
H1A_14 H 0.2434 0.3511 0.3450 0.071 Uiso 1 1 calc R U . . .
H1AB_14 H 0.2844 0.4454 0.3586 0.071 Uiso 1 1 calc R U . . .
C2_14 C 0.4453(6) 0.3631(4) 0.35378(15) 0.0697(14) Uani 1 1 d . U . . .
H2A_14 H 0.5005 0.4091 0.3642 0.084 Uiso 1 1 calc R U . . .
H2AB_14 H 0.4376 0.3151 0.3708 0.084 Uiso 1 1 calc R U . . .
C3_14 C 0.5004(7) 0.3328(5) 0.31921(17) 0.0837(17) Uani 1 1 d . U . . .
H3A_14 H 0.5978 0.3367 0.3191 0.100 Uiso 1 1 calc R U . . .
H3AB_14 H 0.4742 0.2726 0.3144 0.100 Uiso 1 1 calc R U . . .
C4_14 C 0.4450(9) 0.3891(7) 0.2943(2) 0.111(2) Uani 1 1 d . U . . .
H4A_14 H 0.4266 0.3575 0.2721 0.133 Uiso 1 1 calc R U . . .
H4AB_14 H 0.5081 0.4359 0.2889 0.133 Uiso 1 1 calc R U . . .
O1_12 O 0.2540(12) 0.5974(8) 0.2684(3) 0.059(2) Uani 0.504(9) 1 d . U P C 1
C1_12 C 0.1802(13) 0.6720(8) 0.2588(3) 0.072(2) Uani 0.504(9) 1 d . U P C 1
H1A_12 H 0.1385 0.6988 0.2797 0.086 Uiso 0.504(9) 1 calc R U P C 1
H1AB_12 H 0.1112 0.6579 0.2413 0.086 Uiso 0.504(9) 1 calc R U P C 1
C2_12 C 0.2875(18) 0.7321(12) 0.2426(4) 0.080(3) Uani 0.504(9) 1 d . U P C 1
H2A_12 H 0.2960 0.7222 0.2169 0.095 Uiso 0.504(9) 1 calc R U P C 1
H2AB_12 H 0.2652 0.7933 0.2466 0.095 Uiso 0.504(9) 1 calc R U P C 1
C3_12 C 0.4062(17) 0.7098(12) 0.2603(4) 0.079(3) Uani 0.504(9) 1 d . U P C 1
H3A_12 H 0.4148 0.7423 0.2827 0.094 Uiso 0.504(9) 1 calc R U P C 1
H3AB_12 H 0.4839 0.7220 0.2453 0.094 Uiso 0.504(9) 1 calc R U P C 1
C4_12 C 0.394(3) 0.6116(13) 0.2677(9) 0.067(3) Uani 0.504(9) 1 d . U P C 1
H4A_12 H 0.4360 0.5776 0.2488 0.081 Uiso 0.504(9) 1 calc R U P C 1
H4AB_12 H 0.4344 0.5963 0.2906 0.081 Uiso 0.504(9) 1 calc R U P C 1
O1_13 O 0.2794(13) 0.5854(9) 0.2573(3) 0.061(2) Uani 0.496(9) 1 d . U P C 2
C1_13 C 0.401(3) 0.6314(13) 0.2675(9) 0.066(3) Uani 0.496(9) 1 d . U P C 2
H1A_13 H 0.4340 0.6097 0.2904 0.079 Uiso 0.496(9) 1 calc R U P C 2
H1AB_13 H 0.4703 0.6226 0.2495 0.079 Uiso 0.496(9) 1 calc R U P C 2
C2_13 C 0.3687(18) 0.7202(12) 0.2702(5) 0.080(3) Uani 0.496(9) 1 d . U P C 2
H2A_13 H 0.4386 0.7562 0.2595 0.096 Uiso 0.496(9) 1 calc R U P C 2
H2AB_13 H 0.3572 0.7372 0.2951 0.096 Uiso 0.496(9) 1 calc R U P C 2
C3_13 C 0.2377(16) 0.7294(12) 0.2496(5) 0.077(3) Uani 0.496(9) 1 d . U P C 2
H3A_13 H 0.1639 0.7434 0.2657 0.093 Uiso 0.496(9) 1 calc R U P C 2
H3AB_13 H 0.2445 0.7748 0.2314 0.093 Uiso 0.496(9) 1 calc R U P C 2
C4_13 C 0.2193(13) 0.6439(8) 0.2333(3) 0.071(2) Uani 0.496(9) 1 d . U P C 2
H4A_13 H 0.1245 0.6307 0.2304 0.085 Uiso 0.496(9) 1 calc R U P C 2
H4AB_13 H 0.2626 0.6412 0.2100 0.085 Uiso 0.496(9) 1 calc R U P C 2
O1_16 O 0.040(5) 0.497(2) 0.3029(13) 0.069(3) Uani 0.504(9) 1 d . U P C 1
C1_16 C -0.036(3) 0.573(2) 0.2999(7) 0.068(3) Uani 0.504(9) 1 d . U P C 1
H1A_16 H -0.0392 0.5926 0.2751 0.082 Uiso 0.504(9) 1 calc R U P C 1
H1AB_16 H 0.0014 0.6192 0.3147 0.082 Uiso 0.504(9) 1 calc R U P C 1
C2_16 C -0.175(2) 0.5469(13) 0.3131(4) 0.075(3) Uani 0.504(9) 1 d . U P C 1
H2A_16 H -0.2346 0.5335 0.2930 0.090 Uiso 0.504(9) 1 calc R U P C 1
H2AB_16 H -0.2154 0.5933 0.3274 0.090 Uiso 0.504(9) 1 calc R U P C 1
C3_16 C -0.1488(15) 0.4650(11) 0.3360(4) 0.083(3) Uani 0.504(9) 1 d . U P C 1
H3A_16 H -0.1366 0.4809 0.3610 0.100 Uiso 0.504(9) 1 calc R U P C 1
H3AB_16 H -0.2234 0.4242 0.3342 0.100 Uiso 0.504(9) 1 calc R U P C 1
C4_16 C -0.024(2) 0.4252(14) 0.3212(5) 0.083(3) Uani 0.504(9) 1 d . U P C 1
H4A_16 H 0.0327 0.4027 0.3404 0.099 Uiso 0.504(9) 1 calc R U P C 1
H4AB_16 H -0.0448 0.3778 0.3047 0.099 Uiso 0.504(9) 1 calc R U P C 1
O1_17 O 0.034(5) 0.485(2) 0.3019(13) 0.067(3) Uani 0.496(9) 1 d . U P C 2
C1_17 C -0.054(3) 0.562(2) 0.3047(8) 0.069(3) Uani 0.496(9) 1 d . U P C 2
H1A_17 H -0.0088 0.6088 0.3175 0.083 Uiso 0.496(9) 1 calc R U P C 2
H1AB_17 H -0.0786 0.5827 0.2810 0.083 Uiso 0.496(9) 1 calc R U P C 2
C2_17 C -0.172(2) 0.5329(14) 0.3243(5) 0.084(3) Uani 0.496(9) 1 d . U P C 2
H2A_17 H -0.1638 0.5441 0.3499 0.101 Uiso 0.496(9) 1 calc R U P C 2
H2AB_17 H -0.2534 0.5609 0.3154 0.101 Uiso 0.496(9) 1 calc R U P C 2
C3_17 C -0.1716(14) 0.4410(10) 0.3167(4) 0.078(3) Uani 0.496(9) 1 d . U P C 2
H3A_17 H -0.2082 0.4089 0.3370 0.094 Uiso 0.496(9) 1 calc R U P C 2
H3AB_17 H -0.2277 0.4293 0.2959 0.094 Uiso 0.496(9) 1 calc R U P C 2
C4_17 C -0.050(2) 0.4147(14) 0.3103(5) 0.079(3) Uani 0.496(9) 1 d . U P C 2
H4A_17 H -0.0506 0.3734 0.2905 0.095 Uiso 0.496(9) 1 calc R U P C 2
H4AB_17 H -0.0152 0.3846 0.3314 0.095 Uiso 0.496(9) 1 calc R U P C 2
O1_18 O 0.202(3) 0.4137(13) 0.2370(7) 0.061(3) Uani 0.67(2) 1 d . U P C 1
C1_18 C 0.251(3) 0.4287(11) 0.2017(7) 0.063(3) Uani 0.67(2) 1 d . U P C 1
H1A_18 H 0.3413 0.4533 0.2030 0.076 Uiso 0.67(2) 1 calc R U P C 1
H1AB_18 H 0.1939 0.4703 0.1893 0.076 Uiso 0.67(2) 1 calc R U P C 1
C2_18 C 0.254(2) 0.3457(10) 0.1822(5) 0.078(3) Uani 0.67(2) 1 d . U P C 1
H2A_18 H 0.2415 0.3549 0.1566 0.094 Uiso 0.67(2) 1 calc R U P C 1
H2AB_18 H 0.3388 0.3152 0.1860 0.094 Uiso 0.67(2) 1 calc R U P C 1
C3_18 C 0.1457(17) 0.2983(8) 0.1972(3) 0.084(3) Uani 0.67(2) 1 d . U P C 1
H3A_18 H 0.1612 0.2356 0.1959 0.100 Uiso 0.67(2) 1 calc R U P C 1
H3AB_18 H 0.0619 0.3122 0.1851 0.100 Uiso 0.67(2) 1 calc R U P C 1
C4_18 C 0.1438(18) 0.3299(11) 0.2361(4) 0.080(3) Uani 0.67(2) 1 d . U P C 1
H4A_18 H 0.0520 0.3323 0.2449 0.095 Uiso 0.67(2) 1 calc R U P C 1
H4AB_18 H 0.1946 0.2899 0.2512 0.095 Uiso 0.67(2) 1 calc R U P C 1
O1_19 O 0.192(6) 0.402(3) 0.2349(17) 0.064(4) Uani 0.33(2) 1 d . U P C 2
C1_19 C 0.245(6) 0.446(3) 0.2034(15) 0.064(4) Uani 0.33(2) 1 d . U P C 2
H1A_19 H 0.3266 0.4782 0.2085 0.077 Uiso 0.33(2) 1 calc R U P C 2
H1AB_19 H 0.1790 0.4853 0.1925 0.077 Uiso 0.33(2) 1 calc R U P C 2
C2_19 C 0.269(4) 0.369(2) 0.1814(11) 0.074(4) Uani 0.33(2) 1 d . U P C 2
H2A_19 H 0.3649 0.3615 0.1776 0.089 Uiso 0.33(2) 1 calc R U P C 2
H2AB_19 H 0.2264 0.3756 0.1581 0.089 Uiso 0.33(2) 1 calc R U P C 2
C3_19 C 0.211(4) 0.2849(16) 0.2007(7) 0.081(3) Uani 0.33(2) 1 d . U P C 2
H3A_19 H 0.1650 0.2466 0.1839 0.098 Uiso 0.33(2) 1 calc R U P C 2
H3AB_19 H 0.2810 0.2522 0.2130 0.098 Uiso 0.33(2) 1 calc R U P C 2
C4_19 C 0.112(3) 0.327(2) 0.2277(8) 0.070(4) Uani 0.33(2) 1 d . U P C 2
H4A_19 H 0.0262 0.3419 0.2167 0.084 Uiso 0.33(2) 1 calc R U P C 2
H4AB_19 H 0.0975 0.2910 0.2489 0.084 Uiso 0.33(2) 1 calc R U P C 2
O1_9 O 0.919(5) 0.412(3) 0.5344(11) 0.059(5) Uani 0.43(3) 1 d . U P D 1
C1_9 C 0.902(2) 0.3580(19) 0.5054(7) 0.065(5) Uani 0.43(3) 1 d . U P D 1
H1A_9 H 0.9039 0.3913 0.4832 0.078 Uiso 0.43(3) 1 calc R U P D 1
H1AB_9 H 0.8169 0.3270 0.5070 0.078 Uiso 0.43(3) 1 calc R U P D 1
C2_9 C 1.016(3) 0.2959(14) 0.5070(6) 0.070(4) Uani 0.43(3) 1 d . U P D 1
H2A_9 H 0.9948 0.2464 0.5225 0.084 Uiso 0.43(3) 1 calc R U P D 1
H2AB_9 H 1.0381 0.2742 0.4832 0.084 Uiso 0.43(3) 1 calc R U P D 1
C3_9 C 1.126(2) 0.3473(15) 0.5218(4) 0.075(5) Uani 0.43(3) 1 d . U P D 1
H3A_9 H 1.1827 0.3117 0.5373 0.090 Uiso 0.43(3) 1 calc R U P D 1
H3AB_9 H 1.1807 0.3726 0.5029 0.090 Uiso 0.43(3) 1 calc R U P D 1
C4_9 C 1.057(3) 0.415(2) 0.5422(6) 0.073(5) Uani 0.43(3) 1 d . U P D 1
H4A_9 H 1.0715 0.4053 0.5677 0.088 Uiso 0.43(3) 1 calc R U P D 1
H4AB_9 H 1.0932 0.4718 0.5359 0.088 Uiso 0.43(3) 1 calc R U P D 1
O1_10 O 0.904(4) 0.415(2) 0.5324(8) 0.056(4) Uani 0.57(3) 1 d . U P D 2
C1_10 C 0.8540(19) 0.3569(13) 0.5043(5) 0.063(3) Uani 0.57(3) 1 d . U P D 2
H1A_10 H 0.8492 0.3873 0.4814 0.075 Uiso 0.57(3) 1 calc R U P D 2
H1AB_10 H 0.7652 0.3349 0.5103 0.075 Uiso 0.57(3) 1 calc R U P D 2
C2_10 C 0.9538(19) 0.2839(9) 0.5028(3) 0.065(3) Uani 0.57(3) 1 d . U P D 2
H2A_10 H 0.9143 0.2303 0.5121 0.077 Uiso 0.57(3) 1 calc R U P D 2
H2AB_10 H 0.9817 0.2737 0.4781 0.077 Uiso 0.57(3) 1 calc R U P D 2
C3_10 C 1.071(2) 0.3098(13) 0.5250(4) 0.081(4) Uani 0.57(3) 1 d . U P D 2
H3A_10 H 1.1548 0.3008 0.5122 0.097 Uiso 0.57(3) 1 calc R U P D 2
H3AB_10 H 1.0734 0.2773 0.5475 0.097 Uiso 0.57(3) 1 calc R U P D 2
C4_10 C 1.045(2) 0.4065(14) 0.5315(4) 0.072(4) Uani 0.57(3) 1 d . U P D 2
H4A_10 H 1.0838 0.4252 0.5541 0.086 Uiso 0.57(3) 1 calc R U P D 2
H4AB_10 H 1.0824 0.4417 0.5122 0.086 Uiso 0.57(3) 1 calc R U P D 2

loop_
_atom_site_aniso_label
_atom_site_aniso_U_11
_atom_site_aniso_U_22
_atom_site_aniso_U_33
_atom_site_aniso_U_23
_atom_site_aniso_U_13
_atom_site_aniso_U_12
C1_1 0.0419(19) 0.0344(17) 0.0337(16) -0.0011(13) 0.0045(14) -0.0023(15)
C2_1 0.044(2) 0.0369(18) 0.0323(15) -0.0016(13) 0.0024(14) -0.0046(15)
B3_1 0.043(2) 0.041(2) 0.0376(19) 0.0010(16) 0.0031(17) -0.0014(18)
B4_1 0.046(2) 0.039(2) 0.0344(18) -0.0023(16) 0.0050(16) 0.0019(18)
B5_1 0.050(2) 0.040(2) 0.0373(19) 0.0017(16) 0.0023(17) 0.0007(19)
B6_1 0.045(2) 0.048(2) 0.039(2) 0.0012(18) 0.0005(18) -0.002(2)
B7_1 0.054(3) 0.041(2) 0.0306(17) -0.0028(15) 0.0024(17) -0.0007(19)
B8_1 0.049(2) 0.040(2) 0.035(2) 0.0019(16) 0.0056(17) -0.0027(18)
B9_1 0.049(3) 0.050(3) 0.038(2) 0.0017(18) -0.0010(18) 0.004(2)
B10_1 0.053(3) 0.049(3) 0.0307(18) -0.0027(17) 0.0035(16) 0.002(2)
B11_1 0.056(3) 0.047(2) 0.0321(18) -0.0025(16) -0.0039(18) 0.001(2)
B12_1 0.058(3) 0.043(2) 0.0350(19) 0.0023(17) 0.0037(18) -0.001(2)
C1_2 0.048(2) 0.051(2) 0.048(2) -0.0029(17) 0.0002(18) -0.0048(19)
C2_2 0.044(2) 0.069(3) 0.065(3) -0.002(2) 0.004(2) -0.005(2)
C3_2 0.053(3) 0.074(3) 0.076(3) 0.003(3) 0.009(2) -0.013(3)
C4_2 0.065(3) 0.053(3) 0.061(3) 0.005(2) 0.001(2) -0.021(2)
C5_2 0.085(3) 0.044(2) 0.045(2) -0.0005(18) -0.003(2) -0.009(2)
C6_2 0.102(4) 0.040(2) 0.045(2) -0.0036(18) -0.002(2) -0.001(2)
C7_2 0.094(4) 0.055(3) 0.040(2) -0.0092(19) 0.006(2) 0.016(3)
C8_2 0.071(3) 0.046(2) 0.0373(18) -0.0019(16) 0.0073(18) 0.004(2)
B9_2 0.050(2) 0.038(2) 0.0320(18) -0.0020(16) 0.0044(16) -0.0032(18)
C10_2 0.051(2) 0.047(2) 0.0339(17) -0.0031(15) -0.0016(15) -0.0100(18)
C11_2 0.058(2) 0.045(2) 0.0381(19) 0.0017(16) -0.0014(17) -0.0065(19)
C12_2 0.073(3) 0.044(2) 0.0311(17) 0.0003(15) -0.0038(18) -0.011(2)
C13_2 0.063(3) 0.043(2) 0.0308(17) -0.0020(15) 0.0033(16) 0.0015(19)
C1_3 0.065(3) 0.048(2) 0.053(2) 0.0016(19) 0.010(2) -0.009(2)
C2_3 0.077(3) 0.057(3) 0.060(3) 0.000(2) 0.007(2) -0.023(3)
C3_3 0.100(4) 0.041(2) 0.054(2) -0.0048(19) 0.002(3) -0.013(3)
C4_3 0.093(4) 0.039(2) 0.049(2) -0.0044(18) 0.003(2) -0.002(2)
C5_3 0.086(4) 0.050(3) 0.055(3) 0.002(2) -0.004(2) 0.023(3)
C6_3 0.078(4) 0.068(3) 0.069(3) 0.014(3) -0.002(3) 0.025(3)
C7_3 0.064(3) 0.070(3) 0.056(3) 0.009(2) -0.005(2) 0.008(3)
C8_3 0.060(3) 0.050(2) 0.0422(19) 0.0057(17) 0.0013(18) 0.003(2)
B9_3 0.057(3) 0.038(2) 0.0330(18) -0.0005(16) 0.0046(17) -0.0003(19)
C10_3 0.063(3) 0.0373(18) 0.0337(16) -0.0003(14) 0.0055(17) -0.0014(19)
C11_3 0.076(3) 0.038(2) 0.0346(17) 0.0004(15) 0.0026(18) -0.0004(19)
C12_3 0.073(3) 0.043(2) 0.0371(18) 0.0049(16) 0.0043(19) 0.009(2)
C13_3 0.059(3) 0.043(2) 0.0307(16) 0.0039(14) 0.0042(16) 0.0017(18)
O1_4 0.0633(17) 0.0383(13) 0.0343(12) 0.0012(10) 0.0122(13) -0.0026(13)
C2_4 0.109(4) 0.048(2) 0.039(2) 0.0049(17) 0.018(2) -0.002(3)
C3A_4 0.091(5) 0.063(4) 0.062(4) 0.011(4) 0.034(4) -0.004(4)
C4A_4 0.083(5) 0.058(3) 0.054(3) 0.011(3) 0.024(3) -0.009(3)
C5A_4 0.095(5) 0.065(4) 0.065(4) 0.012(3) 0.032(4) -0.005(4)
Br6A_4 0.0995(15) 0.1020(15) 0.143(3) 0.0171(16) 0.0717(17) 0.0023(11)
C3B_4 0.078(6) 0.061(4) 0.053(5) 0.008(4) 0.024(4) -0.012(4)
C4B_4 0.089(5) 0.062(4) 0.061(4) 0.006(3) 0.025(4) -0.005(4)
C5B_4 0.095(5) 0.061(4) 0.061(4) 0.011(4) 0.019(4) -0.004(4)
Br6B_4 0.171(4) 0.0712(16) 0.0680(13) 0.0118(10) 0.052(2) 0.048(2)
O1_5 0.0540(16) 0.0408(14) 0.0298(12) -0.0023(10) 0.0027(11) -0.0051(12)
C2_5 0.064(3) 0.055(3) 0.0351(18) -0.0006(17) -0.0096(18) -0.010(2)
C3_5 0.070(3) 0.048(2) 0.0405(19) 0.0040(17) -0.0037(18) -0.003(2)
C4_5 0.076(3) 0.083(4) 0.046(2) 0.013(2) -0.011(2) -0.008(3)
C5_5 0.093(4) 0.090(4) 0.046(2) 0.017(3) -0.006(3) 0.013(3)
Br6A_5 0.1102(5) 0.0964(5) 0.0620(3) 0.0191(3) 0.0211(3) 0.0191(4)
Li1_6 0.053(4) 0.049(4) 0.042(3) -0.005(3) 0.012(3) -0.001(3)
Li2_6 0.070(5) 0.063(5) 0.056(4) 0.015(4) 0.002(4) 0.008(4)
O1_14 0.078(2) 0.092(3) 0.066(2) 0.0276(19) 0.0132(18) 0.036(2)
C1_14 0.072(3) 0.048(2) 0.058(2) 0.0074(19) 0.001(2) 0.005(2)
C2_14 0.069(3) 0.070(3) 0.071(3) 0.003(3) -0.007(3) 0.012(3)
C3_14 0.072(3) 0.099(4) 0.080(3) 0.005(3) -0.004(3) 0.020(3)
C4_14 0.109(5) 0.146(6) 0.078(4) 0.029(4) 0.020(4) 0.059(5)
O1_12 0.070(4) 0.052(4) 0.055(5) 0.002(4) 0.009(4) 0.001(3)
C1_12 0.082(5) 0.060(5) 0.072(5) 0.010(4) 0.013(4) 0.006(4)
C2_12 0.092(7) 0.070(5) 0.077(5) 0.014(5) 0.020(5) -0.003(6)
C3_12 0.086(6) 0.073(6) 0.077(6) -0.007(5) 0.025(5) -0.008(6)
C4_12 0.078(5) 0.061(6) 0.063(5) 0.000(6) 0.008(5) -0.005(6)
O1_13 0.072(5) 0.059(5) 0.052(5) 0.008(4) -0.007(4) -0.002(4)
C1_13 0.076(5) 0.064(7) 0.058(5) -0.001(6) 0.006(5) 0.001(6)
C2_13 0.089(7) 0.070(5) 0.080(6) -0.004(5) 0.010(5) -0.004(6)
C3_13 0.083(7) 0.067(5) 0.082(6) 0.001(5) 0.010(5) 0.006(6)
C4_13 0.081(5) 0.068(5) 0.064(5) 0.014(4) -0.008(4) 0.003(4)
O1_16 0.069(6) 0.073(7) 0.064(5) 0.008(6) 0.001(5) 0.009(6)
C1_16 0.075(6) 0.071(7) 0.058(6) -0.006(5) 0.004(5) 0.010(6)
C2_16 0.077(5) 0.085(6) 0.061(6) 0.012(5) 0.002(5) 0.016(5)
C3_16 0.079(5) 0.098(6) 0.073(6) 0.008(5) 0.014(5) 0.009(5)
C4_16 0.084(6) 0.092(6) 0.072(6) 0.011(6) 0.002(5) -0.002(6)
O1_17 0.064(5) 0.076(7) 0.062(5) -0.001(6) 0.003(4) 0.002(6)
C1_17 0.076(6) 0.070(7) 0.061(6) -0.010(5) 0.009(5) 0.006(6)
C2_17 0.084(5) 0.092(6) 0.075(7) 0.002(6) 0.017(6) 0.002(5)
C3_17 0.073(5) 0.093(6) 0.069(6) -0.001(5) 0.005(5) -0.006(5)
C4_17 0.080(6) 0.087(6) 0.071(6) 0.006(6) -0.006(5) -0.006(5)
O1_18 0.075(5) 0.049(6) 0.059(4) 0.003(4) 0.006(4) -0.006(4)
C1_18 0.071(4) 0.060(7) 0.058(4) 0.007(5) 0.002(4) -0.008(6)
C2_18 0.090(5) 0.066(7) 0.078(4) -0.012(5) 0.010(4) -0.002(5)
C3_18 0.085(6) 0.067(5) 0.098(5) -0.007(4) -0.005(5) -0.002(5)
C4_18 0.096(7) 0.059(4) 0.084(6) 0.003(5) 0.006(5) -0.014(5)
O1_19 0.073(6) 0.054(8) 0.064(6) 0.006(6) 0.009(6) -0.010(6)
C1_19 0.076(6) 0.055(8) 0.062(6) 0.000(7) 0.003(5) -0.006(7)
C2_19 0.083(6) 0.061(8) 0.079(6) -0.001(7) 0.003(6) -0.008(7)
C3_19 0.094(7) 0.065(6) 0.086(6) -0.008(6) -0.003(7) -0.002(7)
C4_19 0.078(7) 0.055(6) 0.077(7) 0.008(6) -0.011(6) -0.008(6)
O1_9 0.072(10) 0.058(8) 0.047(8) -0.019(7) 0.012(7) 0.016(7)
C1_9 0.071(10) 0.070(8) 0.054(7) -0.025(6) 0.007(8) 0.012(8)
C2_9 0.079(10) 0.071(8) 0.059(7) -0.015(6) 0.018(8) 0.024(8)
C3_9 0.081(9) 0.081(9) 0.063(7) -0.005(6) 0.017(6) 0.019(7)
C4_9 0.072(8) 0.082(8) 0.065(9) -0.010(8) 0.004(8) 0.021(7)
O1_10 0.070(9) 0.056(6) 0.041(5) -0.001(5) 0.012(5) 0.009(6)
C1_10 0.083(8) 0.058(5) 0.047(5) -0.014(4) 0.004(7) 0.020(7)
C2_10 0.083(8) 0.060(6) 0.050(5) -0.004(4) 0.012(6) 0.024(6)
C3_10 0.080(8) 0.082(8) 0.081(7) 0.001(6) 0.011(6) 0.026(6)
C4_10 0.077(8) 0.084(7) 0.055(6) -0.005(6) 0.018(6) 0.008(6)

loop_
_geom_bond_atom_site_label_1
_geom_bond_atom_site_label_2
_geom_bond_distance
_geom_bond_site_symmetry_2
_geom_bond_publ_flag
C1_1 B9_2 1.681(6) . ?
C1_1 B3_1 1.699(6) . ?
C1_1 B5_1 1.717(6) . ?
C1_1 B8_1 1.722(5) . ?
C1_1 B4_1 1.724(6) . ?
C1_1 C2_1 1.805(5) . ?
C2_1 B9_3 1.701(6) . ?
C2_1 B7_1 1.704(5) . ?
C2_1 B6_1 1.712(6) . ?
C2_1 B3_1 1.715(6) . ?
C2_1 B4_1 1.717(6) . ?
B3_1 B5_1 1.772(6) . ?
B3_1 B6_1 1.776(7) . ?
B3_1 B9_1 1.801(6) . ?
B3_1 Li1_6 2.804(8) . ?
B3_1 H3_1 1.15(4) . ?
B4_1 B7_1 1.761(7) . ?
B4_1 B8_1 1.787(6) . ?
B4_1 B10_1 1.791(6) . ?
B4_1 H4_1 1.1200 . ?
B5_1 B8_1 1.758(7) . ?
B5_1 B9_1 1.763(7) . ?
B5_1 B12_1 1.771(6) . ?
B5_1 H5_1 1.1200 . ?
B6_1 B9_1 1.769(7) . ?
B6_1 B11_1 1.770(6) . ?
B6_1 B7_1 1.773(7) . ?
B6_1 H6_1 1.1200 . ?
B7_1 B10_1 1.767(6) . ?
B7_1 B11_1 1.772(7) . ?
B7_1 H7_1 1.1200 . ?
B8_1 B10_1 1.760(6) . ?
B8_1 B12_1 1.779(7) . ?
B8_1 H8_1 1.1200 . ?
B9_1 B12_1 1.766(7) . ?
B9_1 B11_1 1.783(7) . ?
B9_1 H9_1 1.1200 . ?
B10_1 B12_1 1.773(7) . ?
B10_1 B11_1 1.779(7) . ?
B10_1 H10_1 1.1200 . ?
B11_1 B12_1 1.767(7) . ?
B11_1 H11_1 1.1200 . ?
B12_1 H12_1 1.1200 . ?
C1_2 C10_2 1.390(6) . ?
C1_2 C2_2 1.391(7) . ?
C1_2 H1_2 0.9500 . ?
C2_2 C3_2 1.369(8) . ?
C2_2 H2_2 0.9500 . ?
C3_2 C4_2 1.387(8) . ?
C3_2 H3_2 0.9500 . ?
C4_2 C11_2 1.391(7) . ?
C4_2 H4_2 0.9500 . ?
C5_2 C6_2 1.367(8) . ?
C5_2 C12_2 1.396(6) . ?
C5_2 H5_2 0.9500 . ?
C6_2 C7_2 1.386(8) . ?
C6_2 H6_2 0.9500 . ?
C7_2 C8_2 1.406(6) . ?
C7_2 H7_2 0.9500 . ?
C8_2 C13_2 1.380(7) . ?
C8_2 H8_2 0.9500 . ?
B9_2 O1_5 1.503(5) . ?
B9_2 C10_2 1.646(6) . ?
B9_2 C13_2 1.652(6) . ?
C10_2 C11_2 1.409(6) . ?
C11_2 C12_2 1.461(7) . ?
C12_2 C13_2 1.413(7) . ?
C1_3 C2_3 1.389(7) . ?
C1_3 C10_3 1.395(7) . ?
C1_3 H1_3 0.9500 . ?
C2_3 C3_3 1.370(9) . ?
C2_3 H01E_3 0.9500 . ?
C3_3 C4_3 1.401(9) . ?
C3_3 H3_3 0.9500 . ?
C4_3 C11_3 1.397(6) . ?
C4_3 H4_3 0.9500 . ?
C5_3 C6_3 1.386(9) . ?
C5_3 C12_3 1.396(7) . ?
C5_3 H5_3 0.9500 . ?
C6_3 C7_3 1.388(9) . ?
C6_3 H6_3 0.9500 . ?
C7_3 C8_3 1.400(7) . ?
C7_3 H7_3 0.9500 . ?
C8_3 C13_3 1.393(7) . ?
C8_3 H8_3 0.9500 . ?
B9_3 O1_4 1.495(5) . ?
B9_3 C13_3 1.638(7) . ?
B9_3 C10_3 1.643(6) . ?
C10_3 C11_3 1.413(6) . ?
C11_3 C12_3 1.467(7) . ?
C12_3 C13_3 1.400(6) . ?
O1_4 C2_4 1.428(5) . ?
O1_4 Li1_6 1.826(8) . ?
C2_4 C3B_4 1.331(17) . ?
C2_4 C3A_4 1.676(15) . ?
C2_4 Li1_6 2.770(9) . ?
C2_4 H00F_4 0.9900 . ?
C2_4 H00G_4 0.9900 . ?
C3A_4 C4A_4 1.780(15) . ?
C3A_4 H3AA_4 0.9900 . ?
C3A_4 H3AB_4 0.9900 . ?
C4A_4 C5A_4 1.500(15) . ?
C4A_4 H4AA_4 0.9900 . ?
C4A_4 H4AB_4 0.9900 . ?
C5A_4 Br6A_4 2.005(11) . ?
C5A_4 H5AA_4 0.9900 . ?
C5A_4 H5AB_4 0.9900 . ?
C3B_4 C4B_4 1.68(2) . ?
C3B_4 H3BA_4 0.9900 . ?
C3B_4 H3BB_4 0.9900 . ?
C4B_4 C5B_4 1.46(2) . ?
C4B_4 H4BA_4 0.9900 . ?
C4B_4 H4BB_4 0.9900 . ?
C5B_4 Br6B_4 1.919(18) . ?
C5B_4 H5BA_4 0.9900 . ?
C5B_4 H5BB_4 0.9900 . ?
O1_5 C2_5 1.409(5) . ?
O1_5 Li1_6 1.880(8) . ?
C2_5 C3_5 1.525(6) . ?
C2_5 H00B_5 0.9900 . ?
C2_5 H00C_5 0.9900 . ?
C3_5 C4_5 1.526(6) . ?
C3_5 H01A_5 0.9900 . ?
C3_5 H01B_5 0.9900 . ?
C4_5 C5_5 1.523(7) . ?
C4_5 H01F_5 0.9900 . ?
C4_5 H01G_5 0.9900 . ?
C5_5 Br6A_5 1.923(7) . ?
C5_5 H01P_5 0.9900 . ?
C5_5 H01Q_5 0.9900 . ?
Li1_6 O1_10 1.87(3) . ?
Li1_6 O1_9 1.95(4) . ?
Li1_6 H3_1 2.15(4) . ?
Li2_6 O1_18 1.87(3) . ?
Li2_6 O1_12 1.902(16) . ?
Li2_6 O1_16 1.91(5) . ?
Li2_6 O1_14 1.926(9) . ?
Li2_6 O1_17 1.93(5) . ?
Li2_6 O1_13 1.949(16) . ?
Li2_6 O1_19 2.05(6) . ?
O1_14 C1_14 1.414(6) . ?
O1_14 C4_14 1.437(8) . ?
C1_14 C2_14 1.516(8) . ?
C1_14 H1A_14 0.9900 . ?
C1_14 H1AB_14 0.9900 . ?
C2_14 C3_14 1.501(9) . ?
C2_14 H2A_14 0.9900 . ?
C2_14 H2AB_14 0.9900 . ?
C3_14 C4_14 1.406(10) . ?
C3_14 H3A_14 0.9900 . ?
C3_14 H3AB_14 0.9900 . ?
C4_14 H4A_14 0.9900 . ?
C4_14 H4AB_14 0.9900 . ?
O1_12 C1_12 1.428(17) . ?
O1_12 C4_12 1.43(3) . ?
C1_12 C2_12 1.561(19) . ?
C1_12 H1A_12 0.9900 . ?
C1_12 H1AB_12 0.9900 . ?
C2_12 C3_12 1.42(2) . ?
C2_12 H2A_12 0.9900 . ?
C2_12 H2AB_12 0.9900 . ?
C3_12 C4_12 1.56(3) . ?
C3_12 H3A_12 0.9900 . ?
C3_12 H3AB_12 0.9900 . ?
C4_12 H4A_12 0.9900 . ?
C4_12 H4AB_12 0.9900 . ?
O1_13 C4_13 1.423(16) . ?
O1_13 C1_13 1.48(3) . ?
C1_13 C2_13 1.42(3) . ?
C1_13 H1A_13 0.9900 . ?
C1_13 H1AB_13 0.9900 . ?
C2_13 C3_13 1.55(2) . ?
C2_13 H2A_13 0.9900 . ?
C2_13 H2AB_13 0.9900 . ?
C3_13 C4_13 1.48(2) . ?
C3_13 H3A_13 0.9900 . ?
C3_13 H3AB_13 0.9900 . ?
C4_13 H4A_13 0.9900 . ?
C4_13 H4AB_13 0.9900 . ?
O1_16 C1_16 1.41(5) . ?
O1_16 C4_16 1.46(5) . ?
C1_16 C2_16 1.55(3) . ?
C1_16 H1A_16 0.9900 . ?
C1_16 H1AB_16 0.9900 . ?
C2_16 C3_16 1.56(2) . ?
C2_16 H2A_16 0.9900 . ?
C2_16 H2AB_16 0.9900 . ?
C3_16 C4_16 1.52(2) . ?
C3_16 H3A_16 0.9900 . ?
C3_16 H3AB_16 0.9900 . ?
C4_16 H4A_16 0.9900 . ?
C4_16 H4AB_16 0.9900 . ?
O1_17 C4_17 1.43(4) . ?
O1_17 C1_17 1.49(5) . ?
C1_17 C2_17 1.49(3) . ?
C1_17 H1A_17 0.9900 . ?
C1_17 H1AB_17 0.9900 . ?
C2_17 C3_17 1.46(3) . ?
C2_17 H2A_17 0.9900 . ?
C2_17 H2AB_17 0.9900 . ?
C3_17 C4_17 1.32(2) . ?
C3_17 H3A_17 0.9900 . ?
C3_17 H3AB_17 0.9900 . ?
C4_17 H4A_17 0.9900 . ?
C4_17 H4AB_17 0.9900 . ?
O1_18 C4_18 1.43(2) . ?
O1_18 C1_18 1.45(4) . ?
C1_18 C2_18 1.489(19) . ?
C1_18 H1A_18 0.9900 . ?
C1_18 H1AB_18 0.9900 . ?
C2_18 C3_18 1.44(2) . ?
C2_18 H2A_18 0.9900 . ?
C2_18 H2AB_18 0.9900 . ?
C3_18 C4_18 1.55(2) . ?
C3_18 H3A_18 0.9900 . ?
C3_18 H3AB_18 0.9900 . ?
C4_18 H4A_18 0.9900 . ?
C4_18 H4AB_18 0.9900 . ?
O1_19 C4_19 1.44(5) . ?
O1_19 C1_19 1.48(9) . ?
C1_19 C2_19 1.49(5) . ?
C1_19 H1A_19 0.9900 . ?
C1_19 H1AB_19 0.9900 . ?
C2_19 C3_19 1.61(4) . ?
C2_19 H2A_19 0.9900 . ?
C2_19 H2AB_19 0.9900 . ?
C3_19 C4_19 1.58(4) . ?
C3_19 H3A_19 0.9900 . ?
C3_19 H3AB_19 0.9900 . ?
C4_19 H4A_19 0.9900 . ?
C4_19 H4AB_19 0.9900 . ?
O1_9 C1_9 1.40(5) . ?
O1_9 C4_9 1.43(5) . ?
C1_9 C2_9 1.51(3) . ?
C1_9 H1A_9 0.9900 . ?
C1_9 H1AB_9 0.9900 . ?
C2_9 C3_9 1.48(3) . ?
C2_9 H2A_9 0.9900 . ?
C2_9 H2AB_9 0.9900 . ?
C3_9 C4_9 1.48(3) . ?
C3_9 H3A_9 0.9900 . ?
C3_9 H3AB_9 0.9900 . ?
C4_9 H4A_9 0.9900 . ?
C4_9 H4AB_9 0.9900 . ?
O1_10 C4_10 1.43(4) . ?
O1_10 C1_10 1.49(4) . ?
C1_10 C2_10 1.522(19) . ?
C1_10 H1A_10 0.9900 . ?
C1_10 H1AB_10 0.9900 . ?
C2_10 C3_10 1.51(2) . ?
C2_10 H2A_10 0.9900 . ?
C2_10 H2AB_10 0.9900 . ?
C3_10 C4_10 1.55(3) . ?
C3_10 H3A_10 0.9900 . ?
C3_10 H3AB_10 0.9900 . ?
C4_10 H4A_10 0.9900 . ?
C4_10 H4AB_10 0.9900 . ?

loop_
_geom_angle_atom_site_label_1
_geom_angle_atom_site_label_2
_geom_angle_atom_site_label_3
_geom_angle
_geom_angle_site_symmetry_1
_geom_angle_site_symmetry_3
_geom_angle_publ_flag
B9_2 C1_1 B3_1 122.2(3) . . ?
B9_2 C1_1 B5_1 117.7(3) . . ?
B3_1 C1_1 B5_1 62.5(3) . . ?
B9_2 C1_1 B8_1 116.8(3) . . ?
B3_1 C1_1 B8_1 111.6(3) . . ?
B5_1 C1_1 B8_1 61.5(2) . . ?
B9_2 C1_1 B4_1 121.0(3) . . ?
B3_1 C1_1 B4_1 108.1(3) . . ?
B5_1 C1_1 B4_1 111.4(3) . . ?
B8_1 C1_1 B4_1 62.5(2) . . ?
B9_2 C1_1 C2_1 126.7(3) . . ?
B3_1 C1_1 C2_1 58.5(2) . . ?
B5_1 C1_1 C2_1 108.1(3) . . ?
B8_1 C1_1 C2_1 108.0(3) . . ?
B4_1 C1_1 C2_1 58.2(2) . . ?
B9_3 C2_1 B7_1 115.2(3) . . ?
B9_3 C2_1 B6_1 117.2(3) . . ?
B7_1 C2_1 B6_1 62.6(3) . . ?
B9_3 C2_1 B3_1 123.9(3) . . ?
B7_1 C2_1 B3_1 111.9(3) . . ?
B6_1 C2_1 B3_1 62.4(3) . . ?
B9_3 C2_1 B4_1 120.3(3) . . ?
B7_1 C2_1 B4_1 62.0(2) . . ?
B6_1 C2_1 B4_1 111.8(3) . . ?
B3_1 C2_1 B4_1 107.7(3) . . ?
B9_3 C2_1 C1_1 127.9(3) . . ?
B7_1 C2_1 C1_1 107.9(3) . . ?
B6_1 C2_1 C1_1 107.8(3) . . ?
B3_1 C2_1 C1_1 57.6(2) . . ?
B4_1 C2_1 C1_1 58.5(2) . . ?
C1_1 B3_1 C2_1 63.8(2) . . ?
C1_1 B3_1 B5_1 59.3(2) . . ?
C2_1 B3_1 B5_1 109.7(3) . . ?
C1_1 B3_1 B6_1 109.7(3) . . ?
C2_1 B3_1 B6_1 58.7(2) . . ?
B5_1 B3_1 B6_1 107.5(3) . . ?
C1_1 B3_1 B9_1 106.9(3) . . ?
C2_1 B3_1 B9_1 106.5(3) . . ?
B5_1 B3_1 B9_1 59.1(3) . . ?
B6_1 B3_1 B9_1 59.3(3) . . ?
C1_1 B3_1 Li1_6 83.5(3) . . ?
C2_1 B3_1 Li1_6 82.8(2) . . ?
B5_1 B3_1 Li1_6 125.2(3) . . ?
B6_1 B3_1 Li1_6 123.1(3) . . ?
B9_1 B3_1 Li1_6 168.2(3) . . ?
C1_1 B3_1 H3_1 122(2) . . ?
C2_1 B3_1 H3_1 119.8(19) . . ?
B5_1 B3_1 H3_1 123(2) . . ?
B6_1 B3_1 H3_1 120(2) . . ?
B9_1 B3_1 H3_1 123.2(19) . . ?
Li1_6 B3_1 H3_1 45.1(19) . . ?
C2_1 B4_1 C1_1 63.3(2) . . ?
C2_1 B4_1 B7_1 58.6(2) . . ?
C1_1 B4_1 B7_1 109.0(3) . . ?
C2_1 B4_1 B8_1 109.0(3) . . ?
C1_1 B4_1 B8_1 58.7(2) . . ?
B7_1 B4_1 B8_1 107.5(3) . . ?
C2_1 B4_1 B10_1 106.4(3) . . ?
C1_1 B4_1 B10_1 106.1(3) . . ?
B7_1 B4_1 B10_1 59.6(3) . . ?
B8_1 B4_1 B10_1 58.9(2) . . ?
C2_1 B4_1 H4_1 121.0 . . ?
C1_1 B4_1 H4_1 121.1 . . ?
B7_1 B4_1 H4_1 121.9 . . ?
B8_1 B4_1 H4_1 122.2 . . ?
B10_1 B4_1 H4_1 123.5 . . ?
C1_1 B5_1 B8_1 59.4(2) . . ?
C1_1 B5_1 B9_1 107.8(3) . . ?
B8_1 B5_1 B9_1 108.5(3) . . ?
C1_1 B5_1 B12_1 107.6(3) . . ?
B8_1 B5_1 B12_1 60.6(3) . . ?
B9_1 B5_1 B12_1 59.9(3) . . ?
C1_1 B5_1 B3_1 58.2(2) . . ?
B8_1 B5_1 B3_1 106.5(3) . . ?
B9_1 B5_1 B3_1 61.3(3) . . ?
B12_1 B5_1 B3_1 108.1(3) . . ?
C1_1 B5_1 H5_1 122.7 . . ?
B8_1 B5_1 H5_1 122.0 . . ?
B9_1 B5_1 H5_1 120.9 . . ?
B12_1 B5_1 H5_1 121.5 . . ?
B3_1 B5_1 H5_1 122.3 . . ?
C2_1 B6_1 B9_1 108.1(3) . . ?
C2_1 B6_1 B11_1 107.1(3) . . ?
B9_1 B6_1 B11_1 60.5(3) . . ?
C2_1 B6_1 B7_1 58.5(2) . . ?
B9_1 B6_1 B7_1 108.1(3) . . ?
B11_1 B6_1 B7_1 60.0(3) . . ?
C2_1 B6_1 B3_1 58.9(2) . . ?
B9_1 B6_1 B3_1 61.1(3) . . ?
B11_1 B6_1 B3_1 108.3(3) . . ?
B7_1 B6_1 B3_1 105.9(3) . . ?
C2_1 B6_1 H6_1 122.8 . . ?
B9_1 B6_1 H6_1 120.8 . . ?
B11_1 B6_1 H6_1 121.5 . . ?
B7_1 B6_1 H6_1 122.9 . . ?
B3_1 B6_1 H6_1 122.2 . . ?
C2_1 B7_1 B4_1 59.4(2) . . ?
C2_1 B7_1 B10_1 108.1(3) . . ?
B4_1 B7_1 B10_1 61.0(3) . . ?
C2_1 B7_1 B11_1 107.3(3) . . ?
B4_1 B7_1 B11_1 108.7(3) . . ?
B10_1 B7_1 B11_1 60.4(3) . . ?
C2_1 B7_1 B6_1 58.9(2) . . ?
B4_1 B7_1 B6_1 106.9(3) . . ?
B10_1 B7_1 B6_1 107.9(3) . . ?
B11_1 B7_1 B6_1 59.9(3) . . ?
C2_1 B7_1 H7_1 122.5 . . ?
B4_1 B7_1 H7_1 121.6 . . ?
B10_1 B7_1 H7_1 121.1 . . ?
B11_1 B7_1 H7_1 121.5 . . ?
B6_1 B7_1 H7_1 122.6 . . ?
C1_1 B8_1 B5_1 59.1(2) . . ?
C1_1 B8_1 B10_1 107.5(3) . . ?
B5_1 B8_1 B10_1 108.1(3) . . ?
C1_1 B8_1 B12_1 107.0(3) . . ?
B5_1 B8_1 B12_1 60.1(3) . . ?
B10_1 B8_1 B12_1 60.1(3) . . ?
C1_1 B8_1 B4_1 58.8(2) . . ?
B5_1 B8_1 B4_1 106.6(3) . . ?
B10_1 B8_1 B4_1 60.6(2) . . ?
B12_1 B8_1 B4_1 107.8(3) . . ?
C1_1 B8_1 H8_1 122.8 . . ?
B5_1 B8_1 H8_1 122.2 . . ?
B10_1 B8_1 H8_1 121.2 . . ?
B12_1 B8_1 H8_1 121.8 . . ?
B4_1 B8_1 H8_1 122.3 . . ?
B5_1 B9_1 B12_1 60.3(3) . . ?
B5_1 B9_1 B6_1 108.2(3) . . ?
B12_1 B9_1 B6_1 107.9(3) . . ?
B5_1 B9_1 B11_1 107.9(3) . . ?
B12_1 B9_1 B11_1 59.7(3) . . ?
B6_1 B9_1 B11_1 59.8(3) . . ?
B5_1 B9_1 B3_1 59.6(3) . . ?
B12_1 B9_1 B3_1 107.1(3) . . ?
B6_1 B9_1 B3_1 59.7(3) . . ?
B11_1 B9_1 B3_1 106.7(3) . . ?
B5_1 B9_1 H9_1 121.4 . . ?
B12_1 B9_1 H9_1 121.9 . . ?
B6_1 B9_1 H9_1 121.6 . . ?
B11_1 B9_1 H9_1 122.3 . . ?
B3_1 B9_1 H9_1 122.7 . . ?
B8_1 B10_1 B7_1 108.5(3) . . ?
B8_1 B10_1 B12_1 60.5(3) . . ?
B7_1 B10_1 B12_1 107.9(3) . . ?
B8_1 B10_1 B11_1 108.3(3) . . ?
B7_1 B10_1 B11_1 60.0(3) . . ?
B12_1 B10_1 B11_1 59.6(3) . . ?
B8_1 B10_1 B4_1 60.4(2) . . ?
B7_1 B10_1 B4_1 59.4(2) . . ?
B12_1 B10_1 B4_1 107.9(3) . . ?
B11_1 B10_1 B4_1 107.1(3) . . ?
B8_1 B10_1 H10_1 121.0 . . ?
B7_1 B10_1 H10_1 121.8 . . ?
B12_1 B10_1 H10_1 121.7 . . ?
B11_1 B10_1 H10_1 122.1 . . ?
B4_1 B10_1 H10_1 122.2 . . ?
B12_1 B11_1 B6_1 107.8(3) . . ?
B12_1 B11_1 B7_1 107.9(3) . . ?
B6_1 B11_1 B7_1 60.1(3) . . ?
B12_1 B11_1 B10_1 60.0(3) . . ?
B6_1 B11_1 B10_1 107.5(3) . . ?
B7_1 B11_1 B10_1 59.7(3) . . ?
B12_1 B11_1 B9_1 59.7(3) . . ?
B6_1 B11_1 B9_1 59.7(3) . . ?
B7_1 B11_1 B9_1 107.5(3) . . ?
B10_1 B11_1 B9_1 107.2(3) . . ?
B12_1 B11_1 H11_1 121.7 . . ?
B6_1 B11_1 H11_1 121.8 . . ?
B7_1 B11_1 H11_1 121.8 . . ?
B10_1 B11_1 H11_1 122.2 . . ?
B9_1 B11_1 H11_1 122.3 . . ?
B9_1 B12_1 B11_1 60.6(3) . . ?
B9_1 B12_1 B5_1 59.8(3) . . ?
B11_1 B12_1 B5_1 108.2(3) . . ?
B9_1 B12_1 B10_1 108.2(3) . . ?
B11_1 B12_1 B10_1 60.4(3) . . ?
B5_1 B12_1 B10_1 107.0(3) . . ?
B9_1 B12_1 B8_1 107.4(3) . . ?
B11_1 B12_1 B8_1 108.0(3) . . ?
B5_1 B12_1 B8_1 59.4(3) . . ?
B10_1 B12_1 B8_1 59.4(3) . . ?
B9_1 B12_1 H12_1 121.6 . . ?
B11_1 B12_1 H12_1 121.1 . . ?
B5_1 B12_1 H12_1 122.3 . . ?
B10_1 B12_1 H12_1 122.0 . . ?
B8_1 B12_1 H12_1 122.3 . . ?
C10_2 C1_2 C2_2 121.0(4) . . ?
C10_2 C1_2 H1_2 119.5 . . ?
C2_2 C1_2 H1_2 119.5 . . ?
C3_2 C2_2 C1_2 120.9(5) . . ?
C3_2 C2_2 H2_2 119.6 . . ?
C1_2 C2_2 H2_2 119.6 . . ?
C2_2 C3_2 C4_2 119.6(5) . . ?
C2_2 C3_2 H3_2 120.2 . . ?
C4_2 C3_2 H3_2 120.2 . . ?
C3_2 C4_2 C11_2 119.9(5) . . ?
C3_2 C4_2 H4_2 120.1 . . ?
C11_2 C4_2 H4_2 120.1 . . ?
C6_2 C5_2 C12_2 119.8(5) . . ?
C6_2 C5_2 H5_2 120.1 . . ?
C12_2 C5_2 H5_2 120.1 . . ?
C5_2 C6_2 C7_2 120.4(4) . . ?
C5_2 C6_2 H6_2 119.8 . . ?
C7_2 C6_2 H6_2 119.8 . . ?
C6_2 C7_2 C8_2 120.1(5) . . ?
C6_2 C7_2 H7_2 120.0 . . ?
C8_2 C7_2 H7_2 120.0 . . ?
C13_2 C8_2 C7_2 120.5(5) . . ?
C13_2 C8_2 H8_2 119.8 . . ?
C7_2 C8_2 H8_2 119.8 . . ?
O1_5 B9_2 C10_2 115.7(3) . . ?
O1_5 B9_2 C13_2 109.6(3) . . ?
C10_2 B9_2 C13_2 98.2(3) . . ?
O1_5 B9_2 C1_1 108.3(3) . . ?
C10_2 B9_2 C1_1 112.0(3) . . ?
C13_2 B9_2 C1_1 112.9(3) . . ?
C1_2 C10_2 C11_2 117.4(4) . . ?
C1_2 C10_2 B9_2 132.9(4) . . ?
C11_2 C10_2 B9_2 109.7(4) . . ?
C4_2 C11_2 C10_2 121.1(5) . . ?
C4_2 C11_2 C12_2 127.6(4) . . ?
C10_2 C11_2 C12_2 111.2(4) . . ?
C5_2 C12_2 C13_2 120.9(5) . . ?
C5_2 C12_2 C11_2 127.5(5) . . ?
C13_2 C12_2 C11_2 111.6(4) . . ?
C8_2 C13_2 C12_2 118.3(4) . . ?
C8_2 C13_2 B9_2 132.2(4) . . ?
C12_2 C13_2 B9_2 109.2(4) . . ?
C2_3 C1_3 C10_3 120.9(5) . . ?
C2_3 C1_3 H1_3 119.6 . . ?
C10_3 C1_3 H1_3 119.6 . . ?
C3_3 C2_3 C1_3 121.0(5) . . ?
C3_3 C2_3 H01E_3 119.5 . . ?
C1_3 C2_3 H01E_3 119.5 . . ?
C2_3 C3_3 C4_3 120.0(5) . . ?
C2_3 C3_3 H3_3 120.0 . . ?
C4_3 C3_3 H3_3 120.0 . . ?
C11_3 C4_3 C3_3 119.0(5) . . ?
C11_3 C4_3 H4_3 120.5 . . ?
C3_3 C4_3 H4_3 120.5 . . ?
C6_3 C5_3 C12_3 119.1(5) . . ?
C6_3 C5_3 H5_3 120.4 . . ?
C12_3 C5_3 H5_3 120.4 . . ?
C5_3 C6_3 C7_3 120.9(5) . . ?
C5_3 C6_3 H6_3 119.6 . . ?
C7_3 C6_3 H6_3 119.6 . . ?
C6_3 C7_3 C8_3 118.8(5) . . ?
C6_3 C7_3 H7_3 120.6 . . ?
C8_3 C7_3 H7_3 120.6 . . ?
C13_3 C8_3 C7_3 122.1(5) . . ?
C13_3 C8_3 H8_3 119.0 . . ?
C7_3 C8_3 H8_3 119.0 . . ?
O1_4 B9_3 C13_3 116.8(3) . . ?
O1_4 B9_3 C10_3 109.5(3) . . ?
C13_3 B9_3 C10_3 98.2(3) . . ?
O1_4 B9_3 C2_1 107.8(3) . . ?
C13_3 B9_3 C2_1 112.7(3) . . ?
C10_3 B9_3 C2_1 111.5(3) . . ?
C1_3 C10_3 C11_3 117.7(4) . . ?
C1_3 C10_3 B9_3 132.0(4) . . ?
C11_3 C10_3 B9_3 109.5(4) . . ?
C4_3 C11_3 C10_3 121.3(5) . . ?
C4_3 C11_3 C12_3 127.5(5) . . ?
C10_3 C11_3 C12_3 110.9(4) . . ?
C5_3 C12_3 C13_3 121.8(5) . . ?
C5_3 C12_3 C11_3 126.8(4) . . ?
C13_3 C12_3 C11_3 111.3(4) . . ?
C8_3 C13_3 C12_3 117.2(4) . . ?
C8_3 C13_3 B9_3 132.9(4) . . ?
C12_3 C13_3 B9_3 109.9(4) . . ?
C2_4 O1_4 B9_3 115.3(3) . . ?
C2_4 O1_4 Li1_6 116.1(3) . . ?
B9_3 O1_4 Li1_6 120.2(3) . . ?
C3B_4 C2_4 O1_4 116.8(8) . . ?
O1_4 C2_4 C3A_4 106.8(6) . . ?
C3B_4 C2_4 Li1_6 100.0(8) . . ?
O1_4 C2_4 Li1_6 36.3(2) . . ?
C3A_4 C2_4 Li1_6 105.5(5) . . ?
O1_4 C2_4 H00F_4 110.4 . . ?
C3A_4 C2_4 H00F_4 110.4 . . ?
Li1_6 C2_4 H00F_4 138.1 . . ?
O1_4 C2_4 H00G_4 110.4 . . ?
C3A_4 C2_4 H00G_4 110.4 . . ?
Li1_6 C2_4 H00G_4 77.5 . . ?
H00F_4 C2_4 H00G_4 108.6 . . ?
C2_4 C3A_4 C4A_4 88.7(8) . . ?
C2_4 C3A_4 H3AA_4 113.9 . . ?
C4A_4 C3A_4 H3AA_4 113.9 . . ?
C2_4 C3A_4 H3AB_4 113.9 . . ?
C4A_4 C3A_4 H3AB_4 113.9 . . ?
H3AA_4 C3A_4 H3AB_4 111.1 . . ?
C5A_4 C4A_4 C3A_4 100.9(9) . . ?
C5A_4 C4A_4 H4AA_4 111.6 . . ?
C3A_4 C4A_4 H4AA_4 111.6 . . ?
C5A_4 C4A_4 H4AB_4 111.6 . . ?
C3A_4 C4A_4 H4AB_4 111.6 . . ?
H4AA_4 C4A_4 H4AB_4 109.4 . . ?
C4A_4 C5A_4 Br6A_4 111.0(7) . . ?
C4A_4 C5A_4 H5AA_4 109.4 . . ?
Br6A_4 C5A_4 H5AA_4 109.4 . . ?
C4A_4 C5A_4 H5AB_4 109.4 . . ?
Br6A_4 C5A_4 H5AB_4 109.4 . . ?
H5AA_4 C5A_4 H5AB_4 108.0 . . ?
C2_4 C3B_4 C4B_4 129.5(13) . . ?
C2_4 C3B_4 H3BA_4 104.9 . . ?
C4B_4 C3B_4 H3BA_4 104.9 . . ?
C2_4 C3B_4 H3BB_4 104.9 . . ?
C4B_4 C3B_4 H3BB_4 104.9 . . ?
H3BA_4 C3B_4 H3BB_4 105.8 . . ?
C5B_4 C4B_4 C3B_4 89.9(13) . . ?
C5B_4 C4B_4 H4BA_4 113.7 . . ?
C3B_4 C4B_4 H4BA_4 113.7 . . ?
C5B_4 C4B_4 H4BB_4 113.7 . . ?
C3B_4 C4B_4 H4BB_4 113.7 . . ?
H4BA_4 C4B_4 H4BB_4 110.9 . . ?
C4B_4 C5B_4 Br6B_4 112.4(13) . . ?
C4B_4 C5B_4 H5BA_4 109.1 . . ?
Br6B_4 C5B_4 H5BA_4 109.1 . . ?
C4B_4 C5B_4 H5BB_4 109.1 . . ?
Br6B_4 C5B_4 H5BB_4 109.1 . . ?
H5BA_4 C5B_4 H5BB_4 107.9 . . ?
C2_5 O1_5 B9_2 115.1(3) . . ?
C2_5 O1_5 Li1_6 118.8(3) . . ?
B9_2 O1_5 Li1_6 115.1(3) . . ?
O1_5 C2_5 C3_5 110.8(4) . . ?
O1_5 C2_5 H00B_5 109.5 . . ?
C3_5 C2_5 H00B_5 109.5 . . ?
O1_5 C2_5 H00C_5 109.5 . . ?
C3_5 C2_5 H00C_5 109.5 . . ?
H00B_5 C2_5 H00C_5 108.1 . . ?
C2_5 C3_5 C4_5 110.1(4) . . ?
C2_5 C3_5 H01A_5 109.6 . . ?
C4_5 C3_5 H01A_5 109.6 . . ?
C2_5 C3_5 H01B_5 109.6 . . ?
C4_5 C3_5 H01B_5 109.6 . . ?
H01A_5 C3_5 H01B_5 108.1 . . ?
C5_5 C4_5 C3_5 112.9(5) . . ?
C5_5 C4_5 H01F_5 109.0 . . ?
C3_5 C4_5 H01F_5 109.0 . . ?
C5_5 C4_5 H01G_5 109.0 . . ?
C3_5 C4_5 H01G_5 109.0 . . ?
H01F_5 C4_5 H01G_5 107.8 . . ?
C4_5 C5_5 Br6A_5 111.7(4) . . ?
C4_5 C5_5 H01P_5 109.3 . . ?
Br6A_5 C5_5 H01P_5 109.3 . . ?
C4_5 C5_5 H01Q_5 109.3 . . ?
Br6A_5 C5_5 H01Q_5 109.3 . . ?
H01P_5 C5_5 H01Q_5 107.9 . . ?
O1_4 Li1_6 O1_10 125.3(11) . . ?
O1_4 Li1_6 O1_5 105.1(4) . . ?
O1_10 Li1_6 O1_5 123.8(12) . . ?
O1_4 Li1_6 O1_9 124.2(15) . . ?
O1_5 Li1_6 O1_9 127.0(16) . . ?
O1_4 Li1_6 C2_4 27.59(17) . . ?
O1_10 Li1_6 C2_4 105.3(10) . . ?
O1_5 Li1_6 C2_4 110.3(4) . . ?
O1_9 Li1_6 C2_4 106.1(14) . . ?
O1_4 Li1_6 B3_1 82.0(3) . . ?
O1_10 Li1_6 B3_1 118.7(11) . . ?
O1_5 Li1_6 B3_1 88.8(3) . . ?
O1_9 Li1_6 B3_1 114.2(14) . . ?
C2_4 Li1_6 B3_1 109.0(3) . . ?
O1_4 Li1_6 H3_1 89.9(11) . . ?
O1_10 Li1_6 H3_1 97.3(15) . . ?
O1_5 Li1_6 H3_1 106.8(11) . . ?
O1_9 Li1_6 H3_1 92.6(18) . . ?
C2_4 Li1_6 H3_1 112.9(11) . . ?
B3_1 Li1_6 H3_1 22.2(10) . . ?
O1_18 Li2_6 O1_12 112.5(9) . . ?
O1_18 Li2_6 O1_16 119.0(17) . . ?
O1_12 Li2_6 O1_16 103.0(12) . . ?
O1_18 Li2_6 O1_14 102.9(10) . . ?
O1_12 Li2_6 O1_14 111.2(6) . . ?
O1_16 Li2_6 O1_14 108.2(15) . . ?
O1_14 Li2_6 O1_17 107.4(15) . . ?
O1_14 Li2_6 O1_13 110.5(6) . . ?
O1_17 Li2_6 O1_13 121.9(13) . . ?
O1_14 Li2_6 O1_19 102.6(18) . . ?
O1_17 Li2_6 O1_19 111(2) . . ?
O1_13 Li2_6 O1_19 102.1(16) . . ?
C1_14 O1_14 C4_14 108.0(4) . . ?
C1_14 O1_14 Li2_6 129.9(4) . . ?
C4_14 O1_14 Li2_6 121.2(4) . . ?
O1_14 C1_14 C2_14 105.4(4) . . ?
O1_14 C1_14 H1A_14 110.7 . . ?
C2_14 C1_14 H1A_14 110.7 . . ?
O1_14 C1_14 H1AB_14 110.7 . . ?
C2_14 C1_14 H1AB_14 110.7 . . ?
H1A_14 C1_14 H1AB_14 108.8 . . ?
C3_14 C2_14 C1_14 102.4(5) . . ?
C3_14 C2_14 H2A_14 111.3 . . ?
C1_14 C2_14 H2A_14 111.3 . . ?
C3_14 C2_14 H2AB_14 111.3 . . ?
C1_14 C2_14 H2AB_14 111.3 . . ?
H2A_14 C2_14 H2AB_14 109.2 . . ?
C4_14 C3_14 C2_14 104.1(6) . . ?
C4_14 C3_14 H3A_14 110.9 . . ?
C2_14 C3_14 H3A_14 110.9 . . ?
C4_14 C3_14 H3AB_14 110.9 . . ?
C2_14 C3_14 H3AB_14 110.9 . . ?
H3A_14 C3_14 H3AB_14 108.9 . . ?
C3_14 C4_14 O1_14 109.6(6) . . ?
C3_14 C4_14 H4A_14 109.7 . . ?
O1_14 C4_14 H4A_14 109.7 . . ?
C3_14 C4_14 H4AB_14 109.7 . . ?
O1_14 C4_14 H4AB_14 109.7 . . ?
H4A_14 C4_14 H4AB_14 108.2 . . ?
C1_12 O1_12 C4_12 112.9(14) . . ?
C1_12 O1_12 Li2_6 131.5(10) . . ?
C4_12 O1_12 Li2_6 115.4(13) . . ?
O1_12 C1_12 C2_12 102.8(11) . . ?
O1_12 C1_12 H1A_12 111.2 . . ?
C2_12 C1_12 H1A_12 111.2 . . ?
O1_12 C1_12 H1AB_12 111.2 . . ?
C2_12 C1_12 H1AB_12 111.2 . . ?
H1A_12 C1_12 H1AB_12 109.1 . . ?
C3_12 C2_12 C1_12 104.9(12) . . ?
C3_12 C2_12 H2A_12 110.8 . . ?
C1_12 C2_12 H2A_12 110.8 . . ?
C3_12 C2_12 H2AB_12 110.8 . . ?
C1_12 C2_12 H2AB_12 110.8 . . ?
H2A_12 C2_12 H2AB_12 108.8 . . ?
C2_12 C3_12 C4_12 104.8(18) . . ?
C2_12 C3_12 H3A_12 110.8 . . ?
C4_12 C3_12 H3A_12 110.8 . . ?
C2_12 C3_12 H3AB_12 110.8 . . ?
C4_12 C3_12 H3AB_12 110.8 . . ?
H3A_12 C3_12 H3AB_12 108.9 . . ?
O1_12 C4_12 C3_12 104(2) . . ?
O1_12 C4_12 H4A_12 111.0 . . ?
C3_12 C4_12 H4A_12 111.0 . . ?
O1_12 C4_12 H4AB_12 111.0 . . ?
C3_12 C4_12 H4AB_12 111.0 . . ?
H4A_12 C4_12 H4AB_12 109.0 . . ?
C4_13 O1_13 C1_13 102.5(14) . . ?
C4_13 O1_13 Li2_6 127.0(10) . . ?
C1_13 O1_13 Li2_6 129.6(13) . . ?
C2_13 C1_13 O1_13 107(2) . . ?
C2_13 C1_13 H1A_13 110.3 . . ?
O1_13 C1_13 H1A_13 110.3 . . ?
C2_13 C1_13 H1AB_13 110.3 . . ?
O1_13 C1_13 H1AB_13 110.3 . . ?
H1A_13 C1_13 H1AB_13 108.5 . . ?
C1_13 C2_13 C3_13 104.6(18) . . ?
C1_13 C2_13 H2A_13 110.8 . . ?
C3_13 C2_13 H2A_13 110.8 . . ?
C1_13 C2_13 H2AB_13 110.8 . . ?
C3_13 C2_13 H2AB_13 110.8 . . ?
H2A_13 C2_13 H2AB_13 108.9 . . ?
C4_13 C3_13 C2_13 103.6(13) . . ?
C4_13 C3_13 H3A_13 111.0 . . ?
C2_13 C3_13 H3A_13 111.0 . . ?
C4_13 C3_13 H3AB_13 111.0 . . ?
C2_13 C3_13 H3AB_13 111.0 . . ?
H3A_13 C3_13 H3AB_13 109.0 . . ?
O1_13 C4_13 C3_13 104.7(11) . . ?
O1_13 C4_13 H4A_13 110.8 . . ?
C3_13 C4_13 H4A_13 110.8 . . ?
O1_13 C4_13 H4AB_13 110.8 . . ?
C3_13 C4_13 H4AB_13 110.8 . . ?
H4A_13 C4_13 H4AB_13 108.9 . . ?
C1_16 O1_16 C4_16 116(4) . . ?
C1_16 O1_16 Li2_6 121(3) . . ?
C4_16 O1_16 Li2_6 122(2) . . ?
O1_16 C1_16 C2_16 105(2) . . ?
O1_16 C1_16 H1A_16 110.8 . . ?
C2_16 C1_16 H1A_16 110.8 . . ?
O1_16 C1_16 H1AB_16 110.8 . . ?
C2_16 C1_16 H1AB_16 110.8 . . ?
H1A_16 C1_16 H1AB_16 108.9 . . ?
C1_16 C2_16 C3_16 103.4(16) . . ?
C1_16 C2_16 H2A_16 111.1 . . ?
C3_16 C2_16 H2A_16 111.1 . . ?
C1_16 C2_16 H2AB_16 111.1 . . ?
C3_16 C2_16 H2AB_16 111.1 . . ?
H2A_16 C2_16 H2AB_16 109.1 . . ?
C4_16 C3_16 C2_16 105.9(13) . . ?
C4_16 C3_16 H3A_16 110.6 . . ?
C2_16 C3_16 H3A_16 110.6 . . ?
C4_16 C3_16 H3AB_16 110.6 . . ?
C2_16 C3_16 H3AB_16 110.6 . . ?
H3A_16 C3_16 H3AB_16 108.7 . . ?
O1_16 C4_16 C3_16 103(2) . . ?
O1_16 C4_16 H4A_16 111.0 . . ?
C3_16 C4_16 H4A_16 111.1 . . ?
O1_16 C4_16 H4AB_16 111.1 . . ?
C3_16 C4_16 H4AB_16 111.1 . . ?
H4A_16 C4_16 H4AB_16 109.0 . . ?
C4_17 O1_17 C1_17 104(3) . . ?
C4_17 O1_17 Li2_6 128(2) . . ?
C1_17 O1_17 Li2_6 125(3) . . ?
C2_17 C1_17 O1_17 106(2) . . ?
C2_17 C1_17 H1A_17 110.5 . . ?
O1_17 C1_17 H1A_17 110.5 . . ?
C2_17 C1_17 H1AB_17 110.5 . . ?
O1_17 C1_17 H1AB_17 110.5 . . ?
H1A_17 C1_17 H1AB_17 108.7 . . ?
C3_17 C2_17 C1_17 101.0(18) . . ?
C3_17 C2_17 H2A_17 111.6 . . ?
C1_17 C2_17 H2A_17 111.6 . . ?
C3_17 C2_17 H2AB_17 111.6 . . ?
C1_17 C2_17 H2AB_17 111.6 . . ?
H2A_17 C2_17 H2AB_17 109.4 . . ?
C4_17 C3_17 C2_17 110.2(16) . . ?
C4_17 C3_17 H3A_17 109.6 . . ?
C2_17 C3_17 H3A_17 109.6 . . ?
C4_17 C3_17 H3AB_17 109.6 . . ?
C2_17 C3_17 H3AB_17 109.6 . . ?
H3A_17 C3_17 H3AB_17 108.1 . . ?
C3_17 C4_17 O1_17 111(2) . . ?
C3_17 C4_17 H4A_17 109.4 . . ?
O1_17 C4_17 H4A_17 109.4 . . ?
C3_17 C4_17 H4AB_17 109.4 . . ?
O1_17 C4_17 H4AB_17 109.4 . . ?
H4A_17 C4_17 H4AB_17 108.0 . . ?
C4_18 O1_18 C1_18 105.6(19) . . ?
C4_18 O1_18 Li2_6 122.4(18) . . ?
C1_18 O1_18 Li2_6 132.0(18) . . ?
O1_18 C1_18 C2_18 109.1(18) . . ?
O1_18 C1_18 H1A_18 109.9 . . ?
C2_18 C1_18 H1A_18 109.9 . . ?
O1_18 C1_18 H1AB_18 109.9 . . ?
C2_18 C1_18 H1AB_18 109.9 . . ?
H1A_18 C1_18 H1AB_18 108.3 . . ?
C3_18 C2_18 C1_18 103.4(16) . . ?
C3_18 C2_18 H2A_18 111.1 . . ?
C1_18 C2_18 H2A_18 111.1 . . ?
C3_18 C2_18 H2AB_18 111.1 . . ?
C1_18 C2_18 H2AB_18 111.1 . . ?
H2A_18 C2_18 H2AB_18 109.1 . . ?
C2_18 C3_18 C4_18 102.8(12) . . ?
C2_18 C3_18 H3A_18 111.2 . . ?
C4_18 C3_18 H3A_18 111.2 . . ?
C2_18 C3_18 H3AB_18 111.2 . . ?
C4_18 C3_18 H3AB_18 111.2 . . ?
H3A_18 C3_18 H3AB_18 109.1 . . ?
O1_18 C4_18 C3_18 107.8(15) . . ?
O1_18 C4_18 H4A_18 110.1 . . ?
C3_18 C4_18 H4A_18 110.1 . . ?
O1_18 C4_18 H4AB_18 110.1 . . ?
C3_18 C4_18 H4AB_18 110.1 . . ?
H4A_18 C4_18 H4AB_18 108.5 . . ?
C4_19 O1_19 C1_19 115(5) . . ?
C4_19 O1_19 Li2_6 132(4) . . ?
C1_19 O1_19 Li2_6 110(4) . . ?
O1_19 C1_19 C2_19 98(4) . . ?
O1_19 C1_19 H1A_19 112.2 . . ?
C2_19 C1_19 H1A_19 112.2 . . ?
O1_19 C1_19 H1AB_19 112.2 . . ?
C2_19 C1_19 H1AB_19 112.2 . . ?
H1A_19 C1_19 H1AB_19 109.8 . . ?
C1_19 C2_19 C3_19 110(3) . . ?
C1_19 C2_19 H2A_19 109.7 . . ?
C3_19 C2_19 H2A_19 109.7 . . ?
C1_19 C2_19 H2AB_19 109.7 . . ?
C3_19 C2_19 H2AB_19 109.7 . . ?
H2A_19 C2_19 H2AB_19 108.2 . . ?
C4_19 C3_19 C2_19 101(3) . . ?
C4_19 C3_19 H3A_19 111.6 . . ?
C2_19 C3_19 H3A_19 111.6 . . ?
C4_19 C3_19 H3AB_19 111.6 . . ?
C2_19 C3_19 H3AB_19 111.6 . . ?
H3A_19 C3_19 H3AB_19 109.4 . . ?
O1_19 C4_19 C3_19 96(3) . . ?
O1_19 C4_19 H4A_19 112.6 . . ?
C3_19 C4_19 H4A_19 112.6 . . ?
O1_19 C4_19 H4AB_19 112.6 . . ?
C3_19 C4_19 H4AB_19 112.6 . . ?
H4A_19 C4_19 H4AB_19 110.1 . . ?
C1_9 O1_9 C4_9 108(3) . . ?
C1_9 O1_9 Li1_6 132(3) . . ?
C4_9 O1_9 Li1_6 120(3) . . ?
O1_9 C1_9 C2_9 105(2) . . ?
O1_9 C1_9 H1A_9 110.8 . . ?
C2_9 C1_9 H1A_9 110.8 . . ?
O1_9 C1_9 H1AB_9 110.8 . . ?
C2_9 C1_9 H1AB_9 110.8 . . ?
H1A_9 C1_9 H1AB_9 108.9 . . ?
C3_9 C2_9 C1_9 104.4(15) . . ?
C3_9 C2_9 H2A_9 110.9 . . ?
C1_9 C2_9 H2A_9 110.9 . . ?
C3_9 C2_9 H2AB_9 110.9 . . ?
C1_9 C2_9 H2AB_9 110.9 . . ?
H2A_9 C2_9 H2AB_9 108.9 . . ?
C4_9 C3_9 C2_9 102.9(17) . . ?
C4_9 C3_9 H3A_9 111.2 . . ?
C2_9 C3_9 H3A_9 111.2 . . ?
C4_9 C3_9 H3AB_9 111.2 . . ?
C2_9 C3_9 H3AB_9 111.2 . . ?
H3A_9 C3_9 H3AB_9 109.1 . . ?
O1_9 C4_9 C3_9 110(2) . . ?
O1_9 C4_9 H4A_9 109.8 . . ?
C3_9 C4_9 H4A_9 109.8 . . ?
O1_9 C4_9 H4AB_9 109.8 . . ?
C3_9 C4_9 H4AB_9 109.8 . . ?
H4A_9 C4_9 H4AB_9 108.2 . . ?
C4_10 O1_10 C1_10 106(2) . . ?
C4_10 O1_10 Li1_6 131(2) . . ?
C1_10 O1_10 Li1_6 123(2) . . ?
O1_10 C1_10 C2_10 104.5(16) . . ?
O1_10 C1_10 H1A_10 110.8 . . ?
C2_10 C1_10 H1A_10 110.8 . . ?
O1_10 C1_10 H1AB_10 110.8 . . ?
C2_10 C1_10 H1AB_10 110.8 . . ?
H1A_10 C1_10 H1AB_10 108.9 . . ?
C3_10 C2_10 C1_10 107.7(11) . . ?
C3_10 C2_10 H2A_10 110.2 . . ?
C1_10 C2_10 H2A_10 110.2 . . ?
C3_10 C2_10 H2AB_10 110.2 . . ?
C1_10 C2_10 H2AB_10 110.2 . . ?
H2A_10 C2_10 H2AB_10 108.5 . . ?
C2_10 C3_10 C4_10 102.2(13) . . ?
C2_10 C3_10 H3A_10 111.3 . . ?
C4_10 C3_10 H3A_10 111.3 . . ?
C2_10 C3_10 H3AB_10 111.3 . . ?
C4_10 C3_10 H3AB_10 111.3 . . ?
H3A_10 C3_10 H3AB_10 109.2 . . ?
O1_10 C4_10 C3_10 105.4(19) . . ?
O1_10 C4_10 H4A_10 110.7 . . ?
C3_10 C4_10 H4A_10 110.7 . . ?
O1_10 C4_10 H4AB_10 110.7 . . ?
C3_10 C4_10 H4AB_10 110.7 . . ?
H4A_10 C4_10 H4AB_10 108.8 . . ?

loop_
_geom_torsion_atom_site_label_1
_geom_torsion_atom_site_label_2
_geom_torsion_atom_site_label_3
_geom_torsion_atom_site_label_4
_geom_torsion
_geom_torsion_site_symmetry_1
_geom_torsion_site_symmetry_2
_geom_torsion_site_symmetry_3
_geom_torsion_site_symmetry_4
_geom_torsion_publ_flag
B9_2 C1_1 C2_1 B9_3 1.2(6) . . . . ?
B3_1 C1_1 C2_1 B9_3 110.1(4) . . . . ?
B5_1 C1_1 C2_1 B9_3 149.8(4) . . . . ?
B8_1 C1_1 C2_1 B9_3 -145.2(4) . . . . ?
B4_1 C1_1 C2_1 B9_3 -105.8(4) . . . . ?
B9_2 C1_1 C2_1 B7_1 146.1(4) . . . . ?
B3_1 C1_1 C2_1 B7_1 -105.0(3) . . . . ?
B5_1 C1_1 C2_1 B7_1 -65.4(4) . . . . ?
B8_1 C1_1 C2_1 B7_1 -0.3(4) . . . . ?
B4_1 C1_1 C2_1 B7_1 39.0(3) . . . . ?
B9_2 C1_1 C2_1 B6_1 -147.8(3) . . . . ?
B3_1 C1_1 C2_1 B6_1 -38.9(3) . . . . ?
B5_1 C1_1 C2_1 B6_1 0.7(4) . . . . ?
B8_1 C1_1 C2_1 B6_1 65.8(4) . . . . ?
B4_1 C1_1 C2_1 B6_1 105.2(3) . . . . ?
B9_2 C1_1 C2_1 B3_1 -108.9(4) . . . . ?
B5_1 C1_1 C2_1 B3_1 39.7(3) . . . . ?
B8_1 C1_1 C2_1 B3_1 104.7(3) . . . . ?
B4_1 C1_1 C2_1 B3_1 144.1(3) . . . . ?
B9_2 C1_1 C2_1 B4_1 107.1(4) . . . . ?
B3_1 C1_1 C2_1 B4_1 -144.1(3) . . . . ?
B5_1 C1_1 C2_1 B4_1 -104.4(3) . . . . ?
B8_1 C1_1 C2_1 B4_1 -39.4(3) . . . . ?
B9_2 C1_1 B3_1 C2_1 116.2(4) . . . . ?
B5_1 C1_1 B3_1 C2_1 -136.8(3) . . . . ?
B8_1 C1_1 B3_1 C2_1 -98.5(3) . . . . ?
B4_1 C1_1 B3_1 C2_1 -31.6(3) . . . . ?
B9_2 C1_1 B3_1 B5_1 -106.9(4) . . . . ?
B8_1 C1_1 B3_1 B5_1 38.3(3) . . . . ?
B4_1 C1_1 B3_1 B5_1 105.2(3) . . . . ?
C2_1 C1_1 B3_1 B5_1 136.8(3) . . . . ?
B9_2 C1_1 B3_1 B6_1 154.0(3) . . . . ?
B5_1 C1_1 B3_1 B6_1 -99.1(3) . . . . ?
B8_1 C1_1 B3_1 B6_1 -60.8(4) . . . . ?
B4_1 C1_1 B3_1 B6_1 6.1(4) . . . . ?
C2_1 C1_1 B3_1 B6_1 37.7(3) . . . . ?
B9_2 C1_1 B3_1 B9_1 -143.3(3) . . . . ?
B5_1 C1_1 B3_1 B9_1 -36.4(3) . . . . ?
B8_1 C1_1 B3_1 B9_1 1.9(4) . . . . ?
B4_1 C1_1 B3_1 B9_1 68.8(4) . . . . ?
C2_1 C1_1 B3_1 B9_1 100.4(3) . . . . ?
B9_2 C1_1 B3_1 Li1_6 31.1(4) . . . . ?
B5_1 C1_1 B3_1 Li1_6 138.0(3) . . . . ?
B8_1 C1_1 B3_1 Li1_6 176.3(3) . . . . ?
B4_1 C1_1 B3_1 Li1_6 -116.8(3) . . . . ?
C2_1 C1_1 B3_1 Li1_6 -85.2(2) . . . . ?
B9_3 C2_1 B3_1 C1_1 -116.8(4) . . . . ?
B7_1 C2_1 B3_1 C1_1 97.9(3) . . . . ?
B6_1 C2_1 B3_1 C1_1 137.6(3) . . . . ?
B4_1 C2_1 B3_1 C1_1 31.7(3) . . . . ?
B9_3 C2_1 B3_1 B5_1 -155.4(3) . . . . ?
B7_1 C2_1 B3_1 B5_1 59.3(4) . . . . ?
B6_1 C2_1 B3_1 B5_1 98.9(3) . . . . ?
B4_1 C2_1 B3_1 B5_1 -7.0(4) . . . . ?
C1_1 C2_1 B3_1 B5_1 -38.6(3) . . . . ?
B9_3 C2_1 B3_1 B6_1 105.7(4) . . . . ?
B7_1 C2_1 B3_1 B6_1 -39.7(3) . . . . ?
B4_1 C2_1 B3_1 B6_1 -105.9(3) . . . . ?
C1_1 C2_1 B3_1 B6_1 -137.6(3) . . . . ?
B9_3 C2_1 B3_1 B9_1 142.1(4) . . . . ?
B7_1 C2_1 B3_1 B9_1 -3.2(4) . . . . ?
B6_1 C2_1 B3_1 B9_1 36.5(3) . . . . ?
B4_1 C2_1 B3_1 B9_1 -69.4(4) . . . . ?
C1_1 C2_1 B3_1 B9_1 -101.1(3) . . . . ?
B9_3 C2_1 B3_1 Li1_6 -30.5(4) . . . . ?
B7_1 C2_1 B3_1 Li1_6 -175.8(3) . . . . ?
B6_1 C2_1 B3_1 Li1_6 -136.1(3) . . . . ?
B4_1 C2_1 B3_1 Li1_6 118.0(3) . . . . ?
C1_1 C2_1 B3_1 Li1_6 86.3(2) . . . . ?
B9_3 C2_1 B4_1 C1_1 118.5(3) . . . . ?
B7_1 C2_1 B4_1 C1_1 -137.2(3) . . . . ?
B6_1 C2_1 B4_1 C1_1 -98.1(3) . . . . ?
B3_1 C2_1 B4_1 C1_1 -31.3(3) . . . . ?
B9_3 C2_1 B4_1 B7_1 -104.3(4) . . . . ?
B6_1 C2_1 B4_1 B7_1 39.2(3) . . . . ?
B3_1 C2_1 B4_1 B7_1 105.9(3) . . . . ?
C1_1 C2_1 B4_1 B7_1 137.2(3) . . . . ?
B9_3 C2_1 B4_1 B8_1 156.4(3) . . . . ?
B7_1 C2_1 B4_1 B8_1 -99.3(3) . . . . ?
B6_1 C2_1 B4_1 B8_1 -60.1(4) . . . . ?
B3_1 C2_1 B4_1 B8_1 6.6(4) . . . . ?
C1_1 C2_1 B4_1 B8_1 37.9(3) . . . . ?
B9_3 C2_1 B4_1 B10_1 -141.5(3) . . . . ?
B7_1 C2_1 B4_1 B10_1 -37.2(3) . . . . ?
B6_1 C2_1 B4_1 B10_1 2.0(4) . . . . ?
B3_1 C2_1 B4_1 B10_1 68.7(4) . . . . ?
C1_1 C2_1 B4_1 B10_1 100.1(3) . . . . ?
B9_2 C1_1 B4_1 C2_1 -116.6(3) . . . . ?
B3_1 C1_1 B4_1 C2_1 31.8(3) . . . . ?
B5_1 C1_1 B4_1 C2_1 98.6(3) . . . . ?
B8_1 C1_1 B4_1 C2_1 137.2(3) . . . . ?
B9_2 C1_1 B4_1 B7_1 -154.4(3) . . . . ?
B3_1 C1_1 B4_1 B7_1 -6.1(4) . . . . ?
B5_1 C1_1 B4_1 B7_1 60.8(4) . . . . ?
B8_1 C1_1 B4_1 B7_1 99.3(3) . . . . ?
C2_1 C1_1 B4_1 B7_1 -37.8(3) . . . . ?
B9_2 C1_1 B4_1 B8_1 106.3(4) . . . . ?
B3_1 C1_1 B4_1 B8_1 -105.4(3) . . . . ?
B5_1 C1_1 B4_1 B8_1 -38.6(3) . . . . ?
C2_1 C1_1 B4_1 B8_1 -137.2(3) . . . . ?
B9_2 C1_1 B4_1 B10_1 142.8(3) . . . . ?
B3_1 C1_1 B4_1 B10_1 -68.9(4) . . . . ?
B5_1 C1_1 B4_1 B10_1 -2.0(4) . . . . ?
B8_1 C1_1 B4_1 B10_1 36.5(3) . . . . ?
C2_1 C1_1 B4_1 B10_1 -100.6(3) . . . . ?
B9_2 C1_1 B5_1 B8_1 -107.1(4) . . . . ?
B3_1 C1_1 B5_1 B8_1 139.0(3) . . . . ?
B4_1 C1_1 B5_1 B8_1 39.0(3) . . . . ?
C2_1 C1_1 B5_1 B8_1 101.1(3) . . . . ?
B9_2 C1_1 B5_1 B9_1 151.5(3) . . . . ?
B3_1 C1_1 B5_1 B9_1 37.6(3) . . . . ?
B8_1 C1_1 B5_1 B9_1 -101.4(3) . . . . ?
B4_1 C1_1 B5_1 B9_1 -62.4(4) . . . . ?
C2_1 C1_1 B5_1 B9_1 -0.3(4) . . . . ?
B9_2 C1_1 B5_1 B12_1 -145.3(3) . . . . ?
B3_1 C1_1 B5_1 B12_1 100.8(4) . . . . ?
B8_1 C1_1 B5_1 B12_1 -38.1(3) . . . . ?
B4_1 C1_1 B5_1 B12_1 0.8(4) . . . . ?
C2_1 C1_1 B5_1 B12_1 63.0(4) . . . . ?
B9_2 C1_1 B5_1 B3_1 113.9(4) . . . . ?
B8_1 C1_1 B5_1 B3_1 -139.0(3) . . . . ?
B4_1 C1_1 B5_1 B3_1 -100.0(3) . . . . ?
C2_1 C1_1 B5_1 B3_1 -37.9(3) . . . . ?
C2_1 B3_1 B5_1 C1_1 40.7(3) . . . . ?
B6_1 B3_1 B5_1 C1_1 102.9(3) . . . . ?
B9_1 B3_1 B5_1 C1_1 138.6(3) . . . . ?
Li1_6 B3_1 B5_1 C1_1 -54.5(3) . . . . ?
C1_1 B3_1 B5_1 B8_1 -36.1(3) . . . . ?
C2_1 B3_1 B5_1 B8_1 4.6(4) . . . . ?
B6_1 B3_1 B5_1 B8_1 66.8(4) . . . . ?
B9_1 B3_1 B5_1 B8_1 102.5(3) . . . . ?
Li1_6 B3_1 B5_1 B8_1 -90.6(4) . . . . ?
C1_1 B3_1 B5_1 B9_1 -138.6(3) . . . . ?
C2_1 B3_1 B5_1 B9_1 -97.8(3) . . . . ?
B6_1 B3_1 B5_1 B9_1 -35.6(3) . . . . ?
Li1_6 B3_1 B5_1 B9_1 166.9(4) . . . . ?
C1_1 B3_1 B5_1 B12_1 -99.8(4) . . . . ?
C2_1 B3_1 B5_1 B12_1 -59.1(4) . . . . ?
B6_1 B3_1 B5_1 B12_1 3.1(4) . . . . ?
B9_1 B3_1 B5_1 B12_1 38.7(3) . . . . ?
Li1_6 B3_1 B5_1 B12_1 -154.4(3) . . . . ?
B9_3 C2_1 B6_1 B9_1 -153.7(3) . . . . ?
B7_1 C2_1 B6_1 B9_1 100.5(3) . . . . ?
B3_1 C2_1 B6_1 B9_1 -37.6(3) . . . . ?
B4_1 C2_1 B6_1 B9_1 61.6(4) . . . . ?
C1_1 C2_1 B6_1 B9_1 -0.9(4) . . . . ?
B9_3 C2_1 B6_1 B11_1 142.5(3) . . . . ?
B7_1 C2_1 B6_1 B11_1 36.7(3) . . . . ?
B3_1 C2_1 B6_1 B11_1 -101.4(3) . . . . ?
B4_1 C2_1 B6_1 B11_1 -2.2(4) . . . . ?
C1_1 C2_1 B6_1 B11_1 -64.7(4) . . . . ?
B9_3 C2_1 B6_1 B7_1 105.8(3) . . . . ?
B3_1 C2_1 B6_1 B7_1 -138.2(3) . . . . ?
B4_1 C2_1 B6_1 B7_1 -38.9(3) . . . . ?
C1_1 C2_1 B6_1 B7_1 -101.4(3) . . . . ?
B9_3 C2_1 B6_1 B3_1 -116.1(3) . . . . ?
B7_1 C2_1 B6_1 B3_1 138.2(3) . . . . ?
B4_1 C2_1 B6_1 B3_1 99.2(3) . . . . ?
C1_1 C2_1 B6_1 B3_1 36.8(3) . . . . ?
C1_1 B3_1 B6_1 C2_1 -40.0(3) . . . . ?
B5_1 B3_1 B6_1 C2_1 -102.9(3) . . . . ?
B9_1 B3_1 B6_1 C2_1 -138.4(3) . . . . ?
Li1_6 B3_1 B6_1 C2_1 55.2(3) . . . . ?
C1_1 B3_1 B6_1 B9_1 98.4(3) . . . . ?
C2_1 B3_1 B6_1 B9_1 138.4(3) . . . . ?
B5_1 B3_1 B6_1 B9_1 35.6(3) . . . . ?
Li1_6 B3_1 B6_1 B9_1 -166.4(4) . . . . ?
C1_1 B3_1 B6_1 B11_1 59.3(4) . . . . ?
C2_1 B3_1 B6_1 B11_1 99.3(4) . . . . ?
B5_1 B3_1 B6_1 B11_1 -3.6(4) . . . . ?
B9_1 B3_1 B6_1 B11_1 -39.2(3) . . . . ?
Li1_6 B3_1 B6_1 B11_1 154.5(3) . . . . ?
C1_1 B3_1 B6_1 B7_1 -3.8(4) . . . . ?
C2_1 B3_1 B6_1 B7_1 36.3(3) . . . . ?
B5_1 B3_1 B6_1 B7_1 -66.6(4) . . . . ?
B9_1 B3_1 B6_1 B7_1 -102.2(3) . . . . ?
Li1_6 B3_1 B6_1 B7_1 91.4(4) . . . . ?
B9_3 C2_1 B7_1 B4_1 112.4(4) . . . . ?
B6_1 C2_1 B7_1 B4_1 -138.6(3) . . . . ?
B3_1 C2_1 B7_1 B4_1 -99.0(3) . . . . ?
C1_1 C2_1 B7_1 B4_1 -37.5(3) . . . . ?
B9_3 C2_1 B7_1 B10_1 150.6(3) . . . . ?
B6_1 C2_1 B7_1 B10_1 -100.5(4) . . . . ?
B3_1 C2_1 B7_1 B10_1 -60.9(4) . . . . ?
B4_1 C2_1 B7_1 B10_1 38.2(3) . . . . ?
C1_1 C2_1 B7_1 B10_1 0.7(4) . . . . ?
B9_3 C2_1 B7_1 B11_1 -145.7(4) . . . . ?
B6_1 C2_1 B7_1 B11_1 -36.7(3) . . . . ?
B3_1 C2_1 B7_1 B11_1 2.9(4) . . . . ?
B4_1 C2_1 B7_1 B11_1 101.9(4) . . . . ?
C1_1 C2_1 B7_1 B11_1 64.4(4) . . . . ?
B9_3 C2_1 B7_1 B6_1 -108.9(4) . . . . ?
B3_1 C2_1 B7_1 B6_1 39.6(3) . . . . ?
B4_1 C2_1 B7_1 B6_1 138.6(3) . . . . ?
C1_1 C2_1 B7_1 B6_1 101.1(3) . . . . ?
C1_1 B4_1 B7_1 C2_1 39.9(3) . . . . ?
B8_1 B4_1 B7_1 C2_1 102.0(3) . . . . ?
B10_1 B4_1 B7_1 C2_1 137.8(3) . . . . ?
C2_1 B4_1 B7_1 B10_1 -137.8(3) . . . . ?
C1_1 B4_1 B7_1 B10_1 -97.9(3) . . . . ?
B8_1 B4_1 B7_1 B10_1 -35.8(3) . . . . ?
C2_1 B4_1 B7_1 B11_1 -99.5(3) . . . . ?
C1_1 B4_1 B7_1 B11_1 -59.6(4) . . . . ?
B8_1 B4_1 B7_1 B11_1 2.5(4) . . . . ?
B10_1 B4_1 B7_1 B11_1 38.3(3) . . . . ?
C2_1 B4_1 B7_1 B6_1 -36.3(3) . . . . ?
C1_1 B4_1 B7_1 B6_1 3.6(4) . . . . ?
B8_1 B4_1 B7_1 B6_1 65.8(4) . . . . ?
B10_1 B4_1 B7_1 B6_1 101.5(3) . . . . ?
B9_1 B6_1 B7_1 C2_1 -100.6(3) . . . . ?
B11_1 B6_1 B7_1 C2_1 -138.7(3) . . . . ?
B3_1 B6_1 B7_1 C2_1 -36.4(3) . . . . ?
C2_1 B6_1 B7_1 B4_1 36.5(3) . . . . ?
B9_1 B6_1 B7_1 B4_1 -64.1(4) . . . . ?
B11_1 B6_1 B7_1 B4_1 -102.2(3) . . . . ?
B3_1 B6_1 B7_1 B4_1 0.0(4) . . . . ?
C2_1 B6_1 B7_1 B10_1 100.7(3) . . . . ?
B9_1 B6_1 B7_1 B10_1 0.2(4) . . . . ?
B11_1 B6_1 B7_1 B10_1 -38.0(3) . . . . ?
B3_1 B6_1 B7_1 B10_1 64.3(4) . . . . ?
C2_1 B6_1 B7_1 B11_1 138.7(3) . . . . ?
B9_1 B6_1 B7_1 B11_1 38.1(3) . . . . ?
B3_1 B6_1 B7_1 B11_1 102.3(3) . . . . ?
B9_2 C1_1 B8_1 B5_1 108.5(4) . . . . ?
B3_1 C1_1 B8_1 B5_1 -38.8(3) . . . . ?
B4_1 C1_1 B8_1 B5_1 -138.7(3) . . . . ?
C2_1 C1_1 B8_1 B5_1 -101.3(3) . . . . ?
B9_2 C1_1 B8_1 B10_1 -150.4(3) . . . . ?
B3_1 C1_1 B8_1 B10_1 62.3(4) . . . . ?
B5_1 C1_1 B8_1 B10_1 101.1(4) . . . . ?
B4_1 C1_1 B8_1 B10_1 -37.6(3) . . . . ?
C2_1 C1_1 B8_1 B10_1 -0.2(4) . . . . ?
B9_2 C1_1 B8_1 B12_1 146.3(3) . . . . ?
B3_1 C1_1 B8_1 B12_1 -1.0(4) . . . . ?
B5_1 C1_1 B8_1 B12_1 37.8(3) . . . . ?
B4_1 C1_1 B8_1 B12_1 -100.9(3) . . . . ?
C2_1 C1_1 B8_1 B12_1 -63.4(4) . . . . ?
B9_2 C1_1 B8_1 B4_1 -112.8(4) . . . . ?
B3_1 C1_1 B8_1 B4_1 99.9(3) . . . . ?
B5_1 C1_1 B8_1 B4_1 138.7(3) . . . . ?
C2_1 C1_1 B8_1 B4_1 37.4(3) . . . . ?
B9_1 B5_1 B8_1 C1_1 100.2(3) . . . . ?
B12_1 B5_1 B8_1 C1_1 137.4(3) . . . . ?
B3_1 B5_1 B8_1 C1_1 35.6(3) . . . . ?
C1_1 B5_1 B8_1 B10_1 -100.0(3) . . . . ?
B9_1 B5_1 B8_1 B10_1 0.2(4) . . . . ?
B12_1 B5_1 B8_1 B10_1 37.5(3) . . . . ?
B3_1 B5_1 B8_1 B10_1 -64.4(4) . . . . ?
C1_1 B5_1 B8_1 B12_1 -137.4(3) . . . . ?
B9_1 B5_1 B8_1 B12_1 -37.3(3) . . . . ?
B3_1 B5_1 B8_1 B12_1 -101.8(3) . . . . ?
C1_1 B5_1 B8_1 B4_1 -36.1(3) . . . . ?
B9_1 B5_1 B8_1 B4_1 64.0(4) . . . . ?
B12_1 B5_1 B8_1 B4_1 101.3(3) . . . . ?
B3_1 B5_1 B8_1 B4_1 -0.5(4) . . . . ?
C2_1 B4_1 B8_1 C1_1 -40.0(3) . . . . ?
B7_1 B4_1 B8_1 C1_1 -102.0(3) . . . . ?
B10_1 B4_1 B8_1 C1_1 -138.1(3) . . . . ?
C2_1 B4_1 B8_1 B5_1 -3.7(4) . . . . ?
C1_1 B4_1 B8_1 B5_1 36.3(3) . . . . ?
B7_1 B4_1 B8_1 B5_1 -65.8(4) . . . . ?
B10_1 B4_1 B8_1 B5_1 -101.8(3) . . . . ?
C2_1 B4_1 B8_1 B10_1 98.1(3) . . . . ?
C1_1 B4_1 B8_1 B10_1 138.1(3) . . . . ?
B7_1 B4_1 B8_1 B10_1 36.1(3) . . . . ?
C2_1 B4_1 B8_1 B12_1 59.5(4) . . . . ?
C1_1 B4_1 B8_1 B12_1 99.5(3) . . . . ?
B7_1 B4_1 B8_1 B12_1 -2.6(4) . . . . ?
B10_1 B4_1 B8_1 B12_1 -38.6(3) . . . . ?
C1_1 B5_1 B9_1 B12_1 100.4(3) . . . . ?
B8_1 B5_1 B9_1 B12_1 37.5(3) . . . . ?
B3_1 B5_1 B9_1 B12_1 136.6(3) . . . . ?
C1_1 B5_1 B9_1 B6_1 -0.2(4) . . . . ?
B8_1 B5_1 B9_1 B6_1 -63.1(4) . . . . ?
B12_1 B5_1 B9_1 B6_1 -100.6(4) . . . . ?
B3_1 B5_1 B9_1 B6_1 36.0(3) . . . . ?
C1_1 B5_1 B9_1 B11_1 63.0(4) . . . . ?
B8_1 B5_1 B9_1 B11_1 0.2(4) . . . . ?
B12_1 B5_1 B9_1 B11_1 -37.4(3) . . . . ?
B3_1 B5_1 B9_1 B11_1 99.2(3) . . . . ?
C1_1 B5_1 B9_1 B3_1 -36.2(3) . . . . ?
B8_1 B5_1 B9_1 B3_1 -99.1(3) . . . . ?
B12_1 B5_1 B9_1 B3_1 -136.6(3) . . . . ?
C2_1 B6_1 B9_1 B5_1 0.7(4) . . . . ?
B11_1 B6_1 B9_1 B5_1 100.5(4) . . . . ?
B7_1 B6_1 B9_1 B5_1 62.6(4) . . . . ?
B3_1 B6_1 B9_1 B5_1 -36.0(3) . . . . ?
C2_1 B6_1 B9_1 B12_1 -63.0(4) . . . . ?
B11_1 B6_1 B9_1 B12_1 36.8(3) . . . . ?
B7_1 B6_1 B9_1 B12_1 -1.2(4) . . . . ?
B3_1 B6_1 B9_1 B12_1 -99.7(4) . . . . ?
C2_1 B6_1 B9_1 B11_1 -99.8(3) . . . . ?
B7_1 B6_1 B9_1 B11_1 -37.9(3) . . . . ?
B3_1 B6_1 B9_1 B11_1 -136.5(3) . . . . ?
C2_1 B6_1 B9_1 B3_1 36.7(3) . . . . ?
B11_1 B6_1 B9_1 B3_1 136.5(3) . . . . ?
B7_1 B6_1 B9_1 B3_1 98.6(3) . . . . ?
C1_1 B3_1 B9_1 B5_1 36.5(3) . . . . ?
C2_1 B3_1 B9_1 B5_1 103.5(3) . . . . ?
B6_1 B3_1 B9_1 B5_1 139.7(4) . . . . ?
Li1_6 B3_1 B9_1 B5_1 -115.2(16) . . . . ?
C1_1 B3_1 B9_1 B12_1 -2.1(4) . . . . ?
C2_1 B3_1 B9_1 B12_1 64.9(4) . . . . ?
B5_1 B3_1 B9_1 B12_1 -38.6(3) . . . . ?
B6_1 B3_1 B9_1 B12_1 101.1(4) . . . . ?
Li1_6 B3_1 B9_1 B12_1 -153.8(15) . . . . ?
C1_1 B3_1 B9_1 B6_1 -103.2(3) . . . . ?
C2_1 B3_1 B9_1 B6_1 -36.2(3) . . . . ?
B5_1 B3_1 B9_1 B6_1 -139.7(4) . . . . ?
Li1_6 B3_1 B9_1 B6_1 105.1(16) . . . . ?
C1_1 B3_1 B9_1 B11_1 -64.8(4) . . . . ?
C2_1 B3_1 B9_1 B11_1 2.2(4) . . . . ?
B5_1 B3_1 B9_1 B11_1 -101.3(4) . . . . ?
B6_1 B3_1 B9_1 B11_1 38.4(3) . . . . ?
Li1_6 B3_1 B9_1 B11_1 143.5(15) . . . . ?
C1_1 B8_1 B10_1 B7_1 0.6(4) . . . . ?
B5_1 B8_1 B10_1 B7_1 63.1(4) . . . . ?
B12_1 B8_1 B10_1 B7_1 100.5(4) . . . . ?
B4_1 B8_1 B10_1 B7_1 -36.2(3) . . . . ?
C1_1 B8_1 B10_1 B12_1 -99.9(3) . . . . ?
B5_1 B8_1 B10_1 B12_1 -37.5(3) . . . . ?
B4_1 B8_1 B10_1 B12_1 -136.7(3) . . . . ?
C1_1 B8_1 B10_1 B11_1 -62.9(4) . . . . ?
B5_1 B8_1 B10_1 B11_1 -0.5(4) . . . . ?
B12_1 B8_1 B10_1 B11_1 37.0(3) . . . . ?
B4_1 B8_1 B10_1 B11_1 -99.7(3) . . . . ?
C1_1 B8_1 B10_1 B4_1 36.8(3) . . . . ?
B5_1 B8_1 B10_1 B4_1 99.2(3) . . . . ?
B12_1 B8_1 B10_1 B4_1 136.7(3) . . . . ?
C2_1 B7_1 B10_1 B8_1 -0.8(4) . . . . ?
B4_1 B7_1 B10_1 B8_1 36.6(3) . . . . ?
B11_1 B7_1 B10_1 B8_1 -100.9(4) . . . . ?
B6_1 B7_1 B10_1 B8_1 -63.1(4) . . . . ?
C2_1 B7_1 B10_1 B12_1 63.2(4) . . . . ?
B4_1 B7_1 B10_1 B12_1 100.7(3) . . . . ?
B11_1 B7_1 B10_1 B12_1 -36.9(3) . . . . ?
B6_1 B7_1 B10_1 B12_1 0.9(4) . . . . ?
C2_1 B7_1 B10_1 B11_1 100.1(3) . . . . ?
B4_1 B7_1 B10_1 B11_1 137.5(3) . . . . ?
B6_1 B7_1 B10_1 B11_1 37.8(3) . . . . ?
C2_1 B7_1 B10_1 B4_1 -37.5(3) . . . . ?
B11_1 B7_1 B10_1 B4_1 -137.5(3) . . . . ?
B6_1 B7_1 B10_1 B4_1 -99.8(3) . . . . ?
C2_1 B4_1 B10_1 B8_1 -102.7(3) . . . . ?
C1_1 B4_1 B10_1 B8_1 -36.4(3) . . . . ?
B7_1 B4_1 B10_1 B8_1 -139.4(3) . . . . ?
C2_1 B4_1 B10_1 B7_1 36.7(3) . . . . ?
C1_1 B4_1 B10_1 B7_1 103.0(3) . . . . ?
B8_1 B4_1 B10_1 B7_1 139.4(3) . . . . ?
C2_1 B4_1 B10_1 B12_1 -63.8(4) . . . . ?
C1_1 B4_1 B10_1 B12_1 2.4(4) . . . . ?
B7_1 B4_1 B10_1 B12_1 -100.6(4) . . . . ?
B8_1 B4_1 B10_1 B12_1 38.8(3) . . . . ?
C2_1 B4_1 B10_1 B11_1 -1.0(4) . . . . ?
C1_1 B4_1 B10_1 B11_1 65.3(4) . . . . ?
B7_1 B4_1 B10_1 B11_1 -37.7(3) . . . . ?
B8_1 B4_1 B10_1 B11_1 101.7(4) . . . . ?
C2_1 B6_1 B11_1 B12_1 64.8(4) . . . . ?
B9_1 B6_1 B11_1 B12_1 -36.7(3) . . . . ?
B7_1 B6_1 B11_1 B12_1 100.9(4) . . . . ?
B3_1 B6_1 B11_1 B12_1 2.7(5) . . . . ?
C2_1 B6_1 B11_1 B7_1 -36.1(3) . . . . ?
B9_1 B6_1 B11_1 B7_1 -137.6(4) . . . . ?
B3_1 B6_1 B11_1 B7_1 -98.2(4) . . . . ?
C2_1 B6_1 B11_1 B10_1 1.5(4) . . . . ?
B9_1 B6_1 B11_1 B10_1 -100.0(4) . . . . ?
B7_1 B6_1 B11_1 B10_1 37.6(3) . . . . ?
B3_1 B6_1 B11_1 B10_1 -60.6(4) . . . . ?
C2_1 B6_1 B11_1 B9_1 101.5(4) . . . . ?
B7_1 B6_1 B11_1 B9_1 137.6(4) . . . . ?
B3_1 B6_1 B11_1 B9_1 39.4(3) . . . . ?
C2_1 B7_1 B11_1 B12_1 -64.3(4) . . . . ?
B4_1 B7_1 B11_1 B12_1 -1.5(4) . . . . ?
B10_1 B7_1 B11_1 B12_1 37.1(3) . . . . ?
B6_1 B7_1 B11_1 B12_1 -100.6(3) . . . . ?
C2_1 B7_1 B11_1 B6_1 36.3(3) . . . . ?
B4_1 B7_1 B11_1 B6_1 99.1(3) . . . . ?
B10_1 B7_1 B11_1 B6_1 137.7(3) . . . . ?
C2_1 B7_1 B11_1 B10_1 -101.3(3) . . . . ?
B4_1 B7_1 B11_1 B10_1 -38.6(3) . . . . ?
B6_1 B7_1 B11_1 B10_1 -137.7(3) . . . . ?
C2_1 B7_1 B11_1 B9_1 -1.3(4) . . . . ?
B4_1 B7_1 B11_1 B9_1 61.4(4) . . . . ?
B10_1 B7_1 B11_1 B9_1 100.0(4) . . . . ?
B6_1 B7_1 B11_1 B9_1 -37.7(3) . . . . ?
B8_1 B10_1 B11_1 B12_1 -37.4(3) . . . . ?
B7_1 B10_1 B11_1 B12_1 -138.5(3) . . . . ?
B4_1 B10_1 B11_1 B12_1 -101.1(3) . . . . ?
B8_1 B10_1 B11_1 B6_1 63.4(4) . . . . ?
B7_1 B10_1 B11_1 B6_1 -37.8(3) . . . . ?
B12_1 B10_1 B11_1 B6_1 100.8(3) . . . . ?
B4_1 B10_1 B11_1 B6_1 -0.3(4) . . . . ?
B8_1 B10_1 B11_1 B7_1 101.2(3) . . . . ?
B12_1 B10_1 B11_1 B7_1 138.5(3) . . . . ?
B4_1 B10_1 B11_1 B7_1 37.4(3) . . . . ?
B8_1 B10_1 B11_1 B9_1 0.6(4) . . . . ?
B7_1 B10_1 B11_1 B9_1 -100.6(3) . . . . ?
B12_1 B10_1 B11_1 B9_1 37.9(3) . . . . ?
B4_1 B10_1 B11_1 B9_1 -63.2(4) . . . . ?
B5_1 B9_1 B11_1 B12_1 37.6(3) . . . . ?
B6_1 B9_1 B11_1 B12_1 138.7(3) . . . . ?
B3_1 B9_1 B11_1 B12_1 100.4(4) . . . . ?
B5_1 B9_1 B11_1 B6_1 -101.1(3) . . . . ?
B12_1 B9_1 B11_1 B6_1 -138.7(3) . . . . ?
B3_1 B9_1 B11_1 B6_1 -38.4(3) . . . . ?
B5_1 B9_1 B11_1 B7_1 -63.3(4) . . . . ?
B12_1 B9_1 B11_1 B7_1 -100.9(4) . . . . ?
B6_1 B9_1 B11_1 B7_1 37.8(3) . . . . ?
B3_1 B9_1 B11_1 B7_1 -0.5(5) . . . . ?
B5_1 B9_1 B11_1 B10_1 -0.4(4) . . . . ?
B12_1 B9_1 B11_1 B10_1 -38.1(3) . . . . ?
B6_1 B9_1 B11_1 B10_1 100.7(4) . . . . ?
B3_1 B9_1 B11_1 B10_1 62.3(4) . . . . ?
B5_1 B9_1 B12_1 B11_1 -138.0(3) . . . . ?
B6_1 B9_1 B12_1 B11_1 -36.8(3) . . . . ?
B3_1 B9_1 B12_1 B11_1 -99.7(4) . . . . ?
B6_1 B9_1 B12_1 B5_1 101.2(3) . . . . ?
B11_1 B9_1 B12_1 B5_1 138.0(3) . . . . ?
B3_1 B9_1 B12_1 B5_1 38.3(3) . . . . ?
B5_1 B9_1 B12_1 B10_1 -99.5(3) . . . . ?
B6_1 B9_1 B12_1 B10_1 1.7(4) . . . . ?
B11_1 B9_1 B12_1 B10_1 38.5(3) . . . . ?
B3_1 B9_1 B12_1 B10_1 -61.2(4) . . . . ?
B5_1 B9_1 B12_1 B8_1 -36.7(3) . . . . ?
B6_1 B9_1 B12_1 B8_1 64.4(4) . . . . ?
B11_1 B9_1 B12_1 B8_1 101.2(3) . . . . ?
B3_1 B9_1 B12_1 B8_1 1.6(4) . . . . ?
B6_1 B11_1 B12_1 B9_1 36.7(3) . . . . ?
B7_1 B11_1 B12_1 B9_1 100.2(3) . . . . ?
B10_1 B11_1 B12_1 B9_1 137.1(3) . . . . ?
B6_1 B11_1 B12_1 B5_1 -0.8(5) . . . . ?
B7_1 B11_1 B12_1 B5_1 62.7(4) . . . . ?
B10_1 B11_1 B12_1 B5_1 99.6(4) . . . . ?
B9_1 B11_1 B12_1 B5_1 -37.5(3) . . . . ?
B6_1 B11_1 B12_1 B10_1 -100.4(3) . . . . ?
B7_1 B11_1 B12_1 B10_1 -36.9(3) . . . . ?
B9_1 B11_1 B12_1 B10_1 -137.1(3) . . . . ?
B6_1 B11_1 B12_1 B8_1 -63.6(4) . . . . ?
B7_1 B11_1 B12_1 B8_1 -0.1(4) . . . . ?
B10_1 B11_1 B12_1 B8_1 36.8(3) . . . . ?
B9_1 B11_1 B12_1 B8_1 -100.3(3) . . . . ?
C1_1 B5_1 B12_1 B9_1 -100.8(4) . . . . ?
B8_1 B5_1 B12_1 B9_1 -138.4(3) . . . . ?
B3_1 B5_1 B12_1 B9_1 -39.3(3) . . . . ?
C1_1 B5_1 B12_1 B11_1 -62.9(4) . . . . ?
B8_1 B5_1 B12_1 B11_1 -100.5(4) . . . . ?
B9_1 B5_1 B12_1 B11_1 37.9(3) . . . . ?
B3_1 B5_1 B12_1 B11_1 -1.4(5) . . . . ?
C1_1 B5_1 B12_1 B10_1 0.7(4) . . . . ?
B8_1 B5_1 B12_1 B10_1 -36.9(3) . . . . ?
B9_1 B5_1 B12_1 B10_1 101.5(4) . . . . ?
B3_1 B5_1 B12_1 B10_1 62.2(4) . . . . ?
C1_1 B5_1 B12_1 B8_1 37.6(3) . . . . ?
B9_1 B5_1 B12_1 B8_1 138.4(3) . . . . ?
B3_1 B5_1 B12_1 B8_1 99.1(4) . . . . ?
B8_1 B10_1 B12_1 B9_1 99.9(3) . . . . ?
B7_1 B10_1 B12_1 B9_1 -1.6(4) . . . . ?
B11_1 B10_1 B12_1 B9_1 -38.6(3) . . . . ?
B4_1 B10_1 B12_1 B9_1 61.1(4) . . . . ?
B8_1 B10_1 B12_1 B11_1 138.5(3) . . . . ?
B7_1 B10_1 B12_1 B11_1 37.0(3) . . . . ?
B4_1 B10_1 B12_1 B11_1 99.7(3) . . . . ?
B8_1 B10_1 B12_1 B5_1 36.9(3) . . . . ?
B7_1 B10_1 B12_1 B5_1 -64.7(4) . . . . ?
B11_1 B10_1 B12_1 B5_1 -101.7(3) . . . . ?
B4_1 B10_1 B12_1 B5_1 -2.0(4) . . . . ?
B7_1 B10_1 B12_1 B8_1 -101.5(3) . . . . ?
B11_1 B10_1 B12_1 B8_1 -138.5(3) . . . . ?
B4_1 B10_1 B12_1 B8_1 -38.8(3) . . . . ?
C1_1 B8_1 B12_1 B9_1 -0.4(4) . . . . ?
B5_1 B8_1 B12_1 B9_1 36.9(3) . . . . ?
B10_1 B8_1 B12_1 B9_1 -101.2(4) . . . . ?
B4_1 B8_1 B12_1 B9_1 -62.3(4) . . . . ?
C1_1 B8_1 B12_1 B11_1 63.6(4) . . . . ?
B5_1 B8_1 B12_1 B11_1 100.9(3) . . . . ?
B10_1 B8_1 B12_1 B11_1 -37.2(3) . . . . ?
B4_1 B8_1 B12_1 B11_1 1.7(4) . . . . ?
C1_1 B8_1 B12_1 B5_1 -37.4(3) . . . . ?
B10_1 B8_1 B12_1 B5_1 -138.2(3) . . . . ?
B4_1 B8_1 B12_1 B5_1 -99.3(3) . . . . ?
C1_1 B8_1 B12_1 B10_1 100.8(3) . . . . ?
B5_1 B8_1 B12_1 B10_1 138.2(3) . . . . ?
B4_1 B8_1 B12_1 B10_1 38.9(3) . . . . ?
C10_2 C1_2 C2_2 C3_2 -1.1(7) . . . . ?
C1_2 C2_2 C3_2 C4_2 -0.5(8) . . . . ?
C2_2 C3_2 C4_2 C11_2 0.6(8) . . . . ?
C12_2 C5_2 C6_2 C7_2 0.2(7) . . . . ?
C5_2 C6_2 C7_2 C8_2 0.3(7) . . . . ?
C6_2 C7_2 C8_2 C13_2 0.4(7) . . . . ?
B3_1 C1_1 B9_2 O1_5 -56.1(5) . . . . ?
B5_1 C1_1 B9_2 O1_5 -129.5(3) . . . . ?
B8_1 C1_1 B9_2 O1_5 160.3(3) . . . . ?
B4_1 C1_1 B9_2 O1_5 87.8(4) . . . . ?
C2_1 C1_1 B9_2 O1_5 16.4(5) . . . . ?
B3_1 C1_1 B9_2 C10_2 175.1(3) . . . . ?
B5_1 C1_1 B9_2 C10_2 101.7(4) . . . . ?
B8_1 C1_1 B9_2 C10_2 31.6(5) . . . . ?
B4_1 C1_1 B9_2 C10_2 -41.0(5) . . . . ?
C2_1 C1_1 B9_2 C10_2 -112.3(4) . . . . ?
B3_1 C1_1 B9_2 C13_2 65.4(5) . . . . ?
B5_1 C1_1 B9_2 C13_2 -8.0(5) . . . . ?
B8_1 C1_1 B9_2 C13_2 -78.2(4) . . . . ?
B4_1 C1_1 B9_2 C13_2 -150.7(3) . . . . ?
C2_1 C1_1 B9_2 C13_2 137.9(3) . . . . ?
C2_2 C1_2 C10_2 C11_2 2.5(6) . . . . ?
C2_2 C1_2 C10_2 B9_2 -176.9(4) . . . . ?
O1_5 B9_2 C10_2 C1_2 -62.3(6) . . . . ?
C13_2 B9_2 C10_2 C1_2 -178.7(4) . . . . ?
C1_1 B9_2 C10_2 C1_2 62.5(6) . . . . ?
O1_5 B9_2 C10_2 C11_2 118.2(4) . . . . ?
C13_2 B9_2 C10_2 C11_2 1.8(4) . . . . ?
C1_1 B9_2 C10_2 C11_2 -117.0(4) . . . . ?
C3_2 C4_2 C11_2 C10_2 0.8(7) . . . . ?
C3_2 C4_2 C11_2 C12_2 -178.7(5) . . . . ?
C1_2 C10_2 C11_2 C4_2 -2.4(6) . . . . ?
B9_2 C10_2 C11_2 C4_2 177.2(4) . . . . ?
C1_2 C10_2 C11_2 C12_2 177.2(4) . . . . ?
B9_2 C10_2 C11_2 C12_2 -3.2(4) . . . . ?
C6_2 C5_2 C12_2 C13_2 -1.5(6) . . . . ?
C6_2 C5_2 C12_2 C11_2 175.8(4) . . . . ?
C4_2 C11_2 C12_2 C5_2 5.4(7) . . . . ?
C10_2 C11_2 C12_2 C5_2 -174.2(4) . . . . ?
C4_2 C11_2 C12_2 C13_2 -177.1(4) . . . . ?
C10_2 C11_2 C12_2 C13_2 3.3(5) . . . . ?
C7_2 C8_2 C13_2 C12_2 -1.6(6) . . . . ?
C7_2 C8_2 C13_2 B9_2 -173.4(4) . . . . ?
C5_2 C12_2 C13_2 C8_2 2.2(6) . . . . ?
C11_2 C12_2 C13_2 C8_2 -175.5(4) . . . . ?
C5_2 C12_2 C13_2 B9_2 175.7(4) . . . . ?
C11_2 C12_2 C13_2 B9_2 -2.0(4) . . . . ?
O1_5 B9_2 C13_2 C8_2 51.4(6) . . . . ?
C10_2 B9_2 C13_2 C8_2 172.4(4) . . . . ?
C1_1 B9_2 C13_2 C8_2 -69.4(5) . . . . ?
O1_5 B9_2 C13_2 C12_2 -120.9(4) . . . . ?
C10_2 B9_2 C13_2 C12_2 0.1(4) . . . . ?
C1_1 B9_2 C13_2 C12_2 118.3(4) . . . . ?
C10_3 C1_3 C2_3 C3_3 -1.3(8) . . . . ?
C1_3 C2_3 C3_3 C4_3 0.3(8) . . . . ?
C2_3 C3_3 C4_3 C11_3 -1.1(7) . . . . ?
C12_3 C5_3 C6_3 C7_3 -0.6(8) . . . . ?
C5_3 C6_3 C7_3 C8_3 0.5(8) . . . . ?
C6_3 C7_3 C8_3 C13_3 0.4(7) . . . . ?
B7_1 C2_1 B9_3 O1_4 154.9(3) . . . . ?
B6_1 C2_1 B9_3 O1_4 84.2(4) . . . . ?
B3_1 C2_1 B9_3 O1_4 10.6(5) . . . . ?
B4_1 C2_1 B9_3 O1_4 -134.2(3) . . . . ?
C1_1 C2_1 B9_3 O1_4 -62.3(5) . . . . ?
B7_1 C2_1 B9_3 C13_3 -74.7(4) . . . . ?
B6_1 C2_1 B9_3 C13_3 -145.4(3) . . . . ?
B3_1 C2_1 B9_3 C13_3 141.0(4) . . . . ?
B4_1 C2_1 B9_3 C13_3 -3.8(5) . . . . ?
C1_1 C2_1 B9_3 C13_3 68.1(4) . . . . ?
B7_1 C2_1 B9_3 C10_3 34.6(5) . . . . ?
B6_1 C2_1 B9_3 C10_3 -36.1(5) . . . . ?
B3_1 C2_1 B9_3 C10_3 -109.7(4) . . . . ?
B4_1 C2_1 B9_3 C10_3 105.5(4) . . . . ?
C1_1 C2_1 B9_3 C10_3 177.4(3) . . . . ?
C2_3 C1_3 C10_3 C11_3 2.9(6) . . . . ?
C2_3 C1_3 C10_3 B9_3 171.5(4) . . . . ?
O1_4 B9_3 C10_3 C1_3 -44.7(6) . . . . ?
C13_3 B9_3 C10_3 C1_3 -167.1(4) . . . . ?
C2_1 B9_3 C10_3 C1_3 74.5(5) . . . . ?
O1_4 B9_3 C10_3 C11_3 124.6(4) . . . . ?
C13_3 B9_3 C10_3 C11_3 2.2(4) . . . . ?
C2_1 B9_3 C10_3 C11_3 -116.2(4) . . . . ?
C3_3 C4_3 C11_3 C10_3 2.8(6) . . . . ?
C3_3 C4_3 C11_3 C12_3 -171.1(4) . . . . ?
C1_3 C10_3 C11_3 C4_3 -3.7(6) . . . . ?
B9_3 C10_3 C11_3 C4_3 -174.7(4) . . . . ?
C1_3 C10_3 C11_3 C12_3 171.1(4) . . . . ?
B9_3 C10_3 C11_3 C12_3 0.1(4) . . . . ?
C6_3 C5_3 C12_3 C13_3 -0.3(7) . . . . ?
C6_3 C5_3 C12_3 C11_3 175.5(4) . . . . ?
C4_3 C11_3 C12_3 C5_3 -4.6(7) . . . . ?
C10_3 C11_3 C12_3 C5_3 -179.1(4) . . . . ?
C4_3 C11_3 C12_3 C13_3 171.5(4) . . . . ?
C10_3 C11_3 C12_3 C13_3 -2.9(5) . . . . ?
C7_3 C8_3 C13_3 C12_3 -1.2(6) . . . . ?
C7_3 C8_3 C13_3 B9_3 179.2(4) . . . . ?
C5_3 C12_3 C13_3 C8_3 1.1(6) . . . . ?
C11_3 C12_3 C13_3 C8_3 -175.3(3) . . . . ?
C5_3 C12_3 C13_3 B9_3 -179.2(4) . . . . ?
C11_3 C12_3 C13_3 B9_3 4.4(4) . . . . ?
O1_4 B9_3 C13_3 C8_3 58.8(6) . . . . ?
C10_3 B9_3 C13_3 C8_3 175.7(4) . . . . ?
C2_1 B9_3 C13_3 C8_3 -66.8(5) . . . . ?
O1_4 B9_3 C13_3 C12_3 -120.8(4) . . . . ?
C10_3 B9_3 C13_3 C12_3 -3.9(4) . . . . ?
C2_1 B9_3 C13_3 C12_3 113.6(4) . . . . ?
C13_3 B9_3 O1_4 C2_4 55.2(5) . . . . ?
C10_3 B9_3 O1_4 C2_4 -55.3(5) . . . . ?
C2_1 B9_3 O1_4 C2_4 -176.8(4) . . . . ?
C13_3 B9_3 O1_4 Li1_6 -91.8(5) . . . . ?
C10_3 B9_3 O1_4 Li1_6 157.8(4) . . . . ?
C2_1 B9_3 O1_4 Li1_6 36.3(5) . . . . ?
B9_3 O1_4 C2_4 C3B_4 142.7(9) . . . . ?
Li1_6 O1_4 C2_4 C3B_4 -69.0(10) . . . . ?
B9_3 O1_4 C2_4 C3A_4 118.3(6) . . . . ?
Li1_6 O1_4 C2_4 C3A_4 -93.4(6) . . . . ?
B9_3 O1_4 C2_4 Li1_6 -148.3(6) . . . . ?
O1_4 C2_4 C3A_4 C4A_4 159.8(5) . . . . ?
Li1_6 C2_4 C3A_4 C4A_4 121.9(5) . . . . ?
C2_4 C3A_4 C4A_4 C5A_4 178.6(7) . . . . ?
C3A_4 C4A_4 C5A_4 Br6A_4 72.6(9) . . . . ?
O1_4 C2_4 C3B_4 C4B_4 -139.4(15) . . . . ?
Li1_6 C2_4 C3B_4 C4B_4 -173.5(16) . . . . ?
C2_4 C3B_4 C4B_4 C5B_4 -123.6(18) . . . . ?
C3B_4 C4B_4 C5B_4 Br6B_4 -89.1(13) . . . . ?
C10_2 B9_2 O1_5 C2_5 -43.5(5) . . . . ?
C13_2 B9_2 O1_5 C2_5 66.3(5) . . . . ?
C1_1 B9_2 O1_5 C2_5 -170.2(3) . . . . ?
C10_2 B9_2 O1_5 Li1_6 172.7(3) . . . . ?
C13_2 B9_2 O1_5 Li1_6 -77.5(4) . . . . ?
C1_1 B9_2 O1_5 Li1_6 46.1(4) . . . . ?
B9_2 O1_5 C2_5 C3_5 177.1(4) . . . . ?
Li1_6 O1_5 C2_5 C3_5 -40.5(5) . . . . ?
O1_5 C2_5 C3_5 C4_5 177.3(4) . . . . ?
C2_5 C3_5 C4_5 C5_5 177.2(5) . . . . ?
C3_5 C4_5 C5_5 Br6A_5 71.5(6) . . . . ?
C2_4 O1_4 Li1_6 O1_10 48.7(15) . . . . ?
B9_3 O1_4 Li1_6 O1_10 -164.6(14) . . . . ?
C2_4 O1_4 Li1_6 O1_5 -105.0(4) . . . . ?
B9_3 O1_4 Li1_6 O1_5 41.6(5) . . . . ?
C2_4 O1_4 Li1_6 O1_9 54.5(18) . . . . ?
B9_3 O1_4 Li1_6 O1_9 -158.8(18) . . . . ?
B9_3 O1_4 Li1_6 C2_4 146.7(6) . . . . ?
C2_4 O1_4 Li1_6 B3_1 168.4(4) . . . . ?
B9_3 O1_4 Li1_6 B3_1 -44.9(4) . . . . ?
C2_5 O1_5 Li1_6 O1_4 112.6(4) . . . . ?
B9_2 O1_5 Li1_6 O1_4 -105.0(4) . . . . ?
C2_5 O1_5 Li1_6 O1_10 -41.7(13) . . . . ?
B9_2 O1_5 Li1_6 O1_10 100.7(12) . . . . ?
C2_5 O1_5 Li1_6 O1_9 -46.2(18) . . . . ?
B9_2 O1_5 Li1_6 O1_9 96.2(18) . . . . ?
C2_5 O1_5 Li1_6 C2_4 84.2(4) . . . . ?
B9_2 O1_5 Li1_6 C2_4 -133.4(3) . . . . ?
C2_5 O1_5 Li1_6 B3_1 -166.0(3) . . . . ?
B9_2 O1_5 Li1_6 B3_1 -23.6(3) . . . . ?
C4_14 O1_14 C1_14 C2_14 15.2(7) . . . . ?
Li2_6 O1_14 C1_14 C2_14 -175.3(6) . . . . ?
O1_14 C1_14 C2_14 C3_14 -28.8(6) . . . . ?
C1_14 C2_14 C3_14 C4_14 31.7(8) . . . . ?
C2_14 C3_14 C4_14 O1_14 -23.9(10) . . . . ?
C1_14 O1_14 C4_14 C3_14 5.5(10) . . . . ?
Li2_6 O1_14 C4_14 C3_14 -165.1(7) . . . . ?
C4_12 O1_12 C1_12 C2_12 13(2) . . . . ?
Li2_6 O1_12 C1_12 C2_12 -160.2(11) . . . . ?
O1_12 C1_12 C2_12 C3_12 -29.6(15) . . . . ?
C1_12 C2_12 C3_12 C4_12 33(2) . . . . ?
C1_12 O1_12 C4_12 C3_12 6(3) . . . . ?
Li2_6 O1_12 C4_12 C3_12 -179.1(13) . . . . ?
C2_12 C3_12 C4_12 O1_12 -25(2) . . . . ?
C4_13 O1_13 C1_13 C2_13 38(3) . . . . ?
Li2_6 O1_13 C1_13 C2_13 -131.4(17) . . . . ?
O1_13 C1_13 C2_13 C3_13 -18(3) . . . . ?
C1_13 C2_13 C3_13 C4_13 -7(2) . . . . ?
C1_13 O1_13 C4_13 C3_13 -41.7(19) . . . . ?
Li2_6 O1_13 C4_13 C3_13 127.9(12) . . . . ?
C2_13 C3_13 C4_13 O1_13 30.6(15) . . . . ?
C4_16 O1_16 C1_16 C2_16 -9(4) . . . . ?
Li2_6 O1_16 C1_16 C2_16 161(3) . . . . ?
O1_16 C1_16 C2_16 C3_16 21(3) . . . . ?
C1_16 C2_16 C3_16 C4_16 -26.7(19) . . . . ?
C1_16 O1_16 C4_16 C3_16 -8(4) . . . . ?
Li2_6 O1_16 C4_16 C3_16 -178(3) . . . . ?
C2_16 C3_16 C4_16 O1_16 22(2) . . . . ?
C4_17 O1_17 C1_17 C2_17 16(4) . . . . ?
Li2_6 O1_17 C1_17 C2_17 178(3) . . . . ?
O1_17 C1_17 C2_17 C3_17 -25(3) . . . . ?
C1_17 C2_17 C3_17 C4_17 27(2) . . . . ?
C2_17 C3_17 C4_17 O1_17 -19(3) . . . . ?
C1_17 O1_17 C4_17 C3_17 1(4) . . . . ?
Li2_6 O1_17 C4_17 C3_17 -160(3) . . . . ?
O1_12 Li2_6 O1_18 C4_18 -168.7(18) . . . . ?
O1_16 Li2_6 O1_18 C4_18 -48(3) . . . . ?
O1_14 Li2_6 O1_18 C4_18 72(2) . . . . ?
O1_12 Li2_6 O1_18 C1_18 10(3) . . . . ?
O1_16 Li2_6 O1_18 C1_18 130(3) . . . . ?
O1_14 Li2_6 O1_18 C1_18 -110(3) . . . . ?
C4_18 O1_18 C1_18 C2_18 -14(3) . . . . ?
Li2_6 O1_18 C1_18 C2_18 167(2) . . . . ?
O1_18 C1_18 C2_18 C3_18 31(2) . . . . ?
C1_18 C2_18 C3_18 C4_18 -33(2) . . . . ?
C1_18 O1_18 C4_18 C3_18 -7(3) . . . . ?
Li2_6 O1_18 C4_18 C3_18 172.1(19) . . . . ?
C2_18 C3_18 C4_18 O1_18 26(2) . . . . ?
C4_19 O1_19 C1_19 C2_19 -36(6) . . . . ?
Li2_6 O1_19 C1_19 C2_19 162(4) . . . . ?
O1_19 C1_19 C2_19 C3_19 7(5) . . . . ?
C1_19 C2_19 C3_19 C4_19 19(4) . . . . ?
C1_19 O1_19 C4_19 C3_19 48(6) . . . . ?
Li2_6 O1_19 C4_19 C3_19 -155(5) . . . . ?
C2_19 C3_19 C4_19 O1_19 -36(4) . . . . ?
C4_9 O1_9 C1_9 C2_9 28(3) . . . . ?
Li1_6 O1_9 C1_9 C2_9 -151(3) . . . . ?
O1_9 C1_9 C2_9 C3_9 -34(3) . . . . ?
C1_9 C2_9 C3_9 C4_9 26(2) . . . . ?
C1_9 O1_9 C4_9 C3_9 -11(4) . . . . ?
Li1_6 O1_9 C4_9 C3_9 167(3) . . . . ?
C2_9 C3_9 C4_9 O1_9 -10(3) . . . . ?
O1_4 Li1_6 O1_10 C4_10 51(3) . . . . ?
O1_5 Li1_6 O1_10 C4_10 -160(2) . . . . ?
C2_4 Li1_6 O1_10 C4_10 72(3) . . . . ?
B3_1 Li1_6 O1_10 C4_10 -50(3) . . . . ?
O1_4 Li1_6 O1_10 C1_10 -135.7(18) . . . . ?
O1_5 Li1_6 O1_10 C1_10 13(3) . . . . ?
C2_4 Li1_6 O1_10 C1_10 -115(2) . . . . ?
B3_1 Li1_6 O1_10 C1_10 123.0(19) . . . . ?
C4_10 O1_10 C1_10 C2_10 31(2) . . . . ?
Li1_6 O1_10 C1_10 C2_10 -143.5(19) . . . . ?
O1_10 C1_10 C2_10 C3_10 -10.3(19) . . . . ?
C1_10 C2_10 C3_10 C4_10 -12.2(17) . . . . ?
C1_10 O1_10 C4_10 C3_10 -40(2) . . . . ?
Li1_6 O1_10 C4_10 C3_10 134(2) . . . . ?
C2_10 C3_10 C4_10 O1_10 32(2) . . . . ?

loop_
_exptl_crystal_face_index_h
_exptl_crystal_face_index_k
_exptl_crystal_face_index_l
_exptl_crystal_face_perp_dist
-2 0 -1 0.1314
2 0 1 0.1070
0 0 -1 0.0666
0 0 1 0.0534
0 -1 -2 0.0627
0 1 2 0.0519
0 -1 2 0.0642
0 1 -2 0.0601
1 0 -1 0.0915
1 1 -2 0.0801

loop_
_exptl_oxdiff_crystal_face_indexfrac_h
_exptl_oxdiff_crystal_face_indexfrac_k
_exptl_oxdiff_crystal_face_indexfrac_l
_exptl_oxdiff_crystal_face_x
_exptl_oxdiff_crystal_face_y
_exptl_oxdiff_crystal_face_z
-1.9999 0.0028 -0.9977 0.1140 0.2841 -0.0138
1.9999 -0.0028 0.9977 -0.1140 -0.2841 0.0138
-0.0002 0.0004 -0.9999 0.0023 0.0069 0.0400
0.0002 -0.0004 0.9999 -0.0023 -0.0069 -0.0400
-0.0015 -0.9982 -2.0006 0.0964 -0.0230 0.0809
0.0015 0.9982 2.0006 -0.0964 0.0230 -0.0809
-0.0007 -0.9997 1.9991 0.0874 -0.0504 -0.0789
0.0007 0.9997 -1.9991 -0.0874 0.0504 0.0789
0.9997 -0.0008 -1.0010 -0.0536 -0.1317 0.0669
1.0006 0.9985 -2.0002 -0.1432 -0.0882 0.1058

_shelx_res_file                  
;

    JoKr090_JoKr_new_a.res created by SHELXL-2014/7


TITL JoKr090_JoKr_new_a.res in P2(1)2(1)2(1)
REM Old TITL JoKr090_JoKr_new in P2(1)2(1)2(1)

REM SHELXT solution in P2(1)2(1)2(1)
REM R1 0.201,  Rweak 0.074,  Alpha 0.009,  Orientation as input
REM Flack x =  0.045 ( 0.005 ) from Parsons' quotients
REM Formula found by SHELXT:  C55 Li6 B10 O6 Br2

CELL  1.54184  10.1454  15.5501  37.9243   90.000   90.000   90.000
ZERR    1.000   0.0001   0.0001   0.0002    0.000    0.000    0.000
LATT -1
SYMM 1/2-X, -Y, 1/2+Z
SYMM -X, 1/2+Y, 1/2-Z
SYMM 1/2+X, 1/2-Y, -Z
SFAC  C  H  LI  B  O  BR
UNIT 216 328 8 48 28 8
TEMP -100
L.S. 200

BOND $H
CONF
LIST 4
acta
FMAP 2
PLAN 20

WGHT    0.090200    2.389900
FVAR       0.25615   0.59832   0.50426   0.47417   0.67148   0.43230
RESI 1 CBR
C1    1    0.662069    0.438148    0.636161    11.00000    0.04189    0.03443 =
         0.03371   -0.00106    0.00452   -0.00228
C2    1    0.738511    0.542768    0.638963    11.00000    0.04412    0.03695 =
         0.03231   -0.00160    0.00244   -0.00464
B3    4    0.828575    0.449640    0.636312    11.00000    0.04340    0.04107 =
         0.03765    0.00097    0.00307   -0.00140
H3    2    0.890753    0.435928    0.611684    11.00000    0.02594
B4    4    0.595322    0.519790    0.661187    11.00000    0.04581    0.03857 =
         0.03444   -0.00233    0.00498    0.00190
AFIX 153
H4    2    0.499953    0.550967    0.653581    11.00000   -1.20000
AFIX   0
B5    4    0.751702    0.368124    0.661679    11.00000    0.04971    0.03991 =
         0.03735    0.00165    0.00233    0.00072
AFIX 153
H5    2    0.761873    0.298176    0.655185    11.00000   -1.20000
AFIX   0
B6    4    0.873881    0.533670    0.665638    11.00000    0.04536    0.04792 =
         0.03876    0.00120    0.00053   -0.00167
AFIX 153
H6    2    0.965266    0.572951    0.661752    11.00000   -1.20000
AFIX   0
B7    4    0.723860    0.577972    0.681330    11.00000    0.05395    0.04095 =
         0.03057   -0.00276    0.00235   -0.00072
AFIX 153
H7    2    0.712977    0.647693    0.688143    11.00000   -1.20000
AFIX   0
B8    4    0.603106    0.411936    0.677353    11.00000    0.04933    0.04018 =
         0.03487    0.00189    0.00562   -0.00273
AFIX 153
H8    2    0.512714    0.371803    0.681431    11.00000   -1.20000
AFIX   0
B9    4    0.883717    0.425958    0.680397    11.00000    0.04894    0.05040 =
         0.03803    0.00169   -0.00100    0.00384
AFIX 153
H9    2    0.980729    0.394467    0.686047    11.00000   -1.20000
AFIX   0
B10   4    0.641499    0.497697    0.705855    11.00000    0.05340    0.04851 =
         0.03074   -0.00272    0.00346    0.00232
AFIX 153
H10   2    0.576062    0.514023    0.728678    11.00000   -1.20000
AFIX   0
B11   4    0.816039    0.506991    0.708301    11.00000    0.05628    0.04679 =
         0.03212   -0.00249   -0.00385    0.00074
AFIX 153
H11   2    0.867443    0.529684    0.732724    11.00000   -1.20000
AFIX   0
B12   4    0.741884    0.404377    0.705878    11.00000    0.05788    0.04332 =
         0.03500    0.00230    0.00367   -0.00074
AFIX 153
H12   2    0.744752    0.359073    0.728824    11.00000   -1.20000
AFIX   0
RESI 0
RESI 2 DBB
C1    1    0.322332    0.443985    0.617702    11.00000    0.04772    0.05067 =
         0.04762   -0.00286    0.00022   -0.00478
AFIX  43
H1    2    0.341358    0.503794    0.618148    11.00000   -1.20000
AFIX   0
C2    1    0.195164    0.415911    0.625161    11.00000    0.04432    0.06946 =
         0.06520   -0.00179    0.00393   -0.00520
AFIX  43
H2    2    0.129028    0.456709    0.631045    11.00000   -1.20000
AFIX   0
C3    1    0.164021    0.330255    0.624137    11.00000    0.05266    0.07390 =
         0.07643    0.00280    0.00916   -0.01291
AFIX  43
H3    2    0.077026    0.311742    0.629452    11.00000   -1.20000
AFIX   0
C4    1    0.260286    0.270690    0.615291    11.00000    0.06520    0.05279 =
         0.06145    0.00482    0.00140   -0.02110
AFIX  43
H4    2    0.239183    0.211218    0.614302    11.00000   -1.20000
AFIX   0
C5    1    0.501630    0.157570    0.590182    11.00000    0.08460    0.04415 =
         0.04549   -0.00050   -0.00307   -0.00912
AFIX  43
H5    2    0.423850    0.124396    0.593268    11.00000   -1.20000
AFIX   0
C6    1    0.614896    0.119300    0.578579    11.00000    0.10218    0.03969 =
         0.04450   -0.00357   -0.00158   -0.00065
AFIX  43
H6    2    0.615496    0.059460    0.573535    11.00000   -1.20000
AFIX   0
C7    1    0.728885    0.167217    0.574123    11.00000    0.09377    0.05491 =
         0.03965   -0.00923    0.00601    0.01587
AFIX  43
H7    2    0.807105    0.140223    0.565931    11.00000   -1.20000
AFIX   0
C8    1    0.728905    0.255695    0.581709    11.00000    0.07138    0.04605 =
         0.03730   -0.00189    0.00729    0.00378
AFIX  43
H8    2    0.807139    0.288318    0.578461    11.00000   -1.20000
AFIX   0
B9    4    0.580304    0.397469    0.601417    11.00000    0.04970    0.03791 =
         0.03197   -0.00205    0.00440   -0.00321
C10   1    0.421986    0.385928    0.609609    11.00000    0.05148    0.04670 =
         0.03389   -0.00313   -0.00162   -0.01003
C11   1    0.387806    0.298201    0.607868    11.00000    0.05841    0.04511 =
         0.03815    0.00167   -0.00142   -0.00647
C12   1    0.500608    0.245559    0.597482    11.00000    0.07295    0.04385 =
         0.03112    0.00025   -0.00384   -0.01070
C13   1    0.616133    0.295523    0.593840    11.00000    0.06302    0.04260 =
         0.03083   -0.00197    0.00327    0.00150
RESI 0
RESI 3 DBB
C1    1    0.949289    0.726854    0.627761    11.00000    0.06500    0.04833 =
         0.05262    0.00159    0.00950   -0.00856
AFIX  43
H1    2    1.012908    0.682257    0.625898    11.00000   -1.20000
AFIX   0
C2    1    0.989806    0.809815    0.635952    11.00000    0.07743    0.05670 =
         0.06039    0.00046    0.00658   -0.02254
AFIX  43
H01E  2    1.080588    0.820884    0.640086    11.00000   -1.20000
AFIX   0
C3    1    0.900915    0.875932    0.638161    11.00000    0.09991    0.04147 =
         0.05440   -0.00484    0.00225   -0.01320
AFIX  43
H3    2    0.930323    0.932357    0.643669    11.00000   -1.20000
AFIX   0
C4    1    0.766680    0.860363    0.632303    11.00000    0.09302    0.03921 =
         0.04902   -0.00442    0.00330   -0.00202
AFIX  43
H4    2    0.704290    0.905687    0.634190    11.00000   -1.20000
AFIX   0
C5    1    0.481991    0.800731    0.609406    11.00000    0.08638    0.05009 =
         0.05469    0.00179   -0.00405    0.02348
AFIX  43
H5    2    0.483466    0.858814    0.617162    11.00000   -1.20000
AFIX   0
C6    1    0.367851    0.765588    0.595435    11.00000    0.07791    0.06771 =
         0.06913    0.01368   -0.00181    0.02457
AFIX  43
H6    2    0.290530    0.799830    0.593847    11.00000   -1.20000
AFIX   0
C7    1    0.364970    0.681058    0.583734    11.00000    0.06391    0.07031 =
         0.05577    0.00891   -0.00531    0.00802
AFIX  43
H7    2    0.286705    0.657390    0.573989    11.00000   -1.20000
AFIX   0
C8    1    0.479511    0.631264    0.586548    11.00000    0.06014    0.04956 =
         0.04219    0.00567    0.00125    0.00347
AFIX  43
H8    2    0.477916    0.573480    0.578427    11.00000   -1.20000
AFIX   0
B9    4    0.741264    0.621492    0.607812    11.00000    0.05693    0.03763 =
         0.03295   -0.00054    0.00458   -0.00033
C10   1    0.816439    0.708184    0.622237    11.00000    0.06332    0.03728 =
         0.03368   -0.00033    0.00550   -0.00139
C11   1    0.725948    0.777166    0.623642    11.00000    0.07570    0.03805 =
         0.03457    0.00042    0.00256   -0.00038
C12   1    0.594758    0.749688    0.611937    11.00000    0.07311    0.04265 =
         0.03710    0.00493    0.00431    0.00905
C13   1    0.595691    0.663765    0.600874    11.00000    0.05905    0.04256 =
         0.03072    0.00390    0.00420    0.00170
RESI 0
RESI 4 THFB
O1    5    0.812607    0.587139    0.576312    11.00000    0.06331    0.03833 =
         0.03433    0.00121    0.01216   -0.00256
C2    1    0.830265    0.646873    0.548088    11.00000    0.10855    0.04807 =
         0.03865    0.00486    0.01844   -0.00211
AFIX  23
H00F  2    0.788665    0.702656    0.553956    11.00000   -1.20000
H00G  2    0.789643    0.624516    0.526195    11.00000   -1.20000
AFIX   0

SIMU 0.005 C3a_4 C4a_4 C5a_4 Br6a_4 C3b_4 C4b_4 C5b_4 Br6b_4

Part 1 21.0
C3A   1    0.993180    0.659170    0.542680    21.00000    0.09105    0.06290 =
         0.06211    0.01087    0.03440   -0.00368
AFIX  23
H3AA  2    1.043187    0.604520    0.543287    21.00000   -1.20000
H3AB  2    1.032948    0.702387    0.558625    21.00000   -1.20000
AFIX   0
C4A   1    0.962249    0.698194    0.499338    21.00000    0.08315    0.05816 =
         0.05363    0.01118    0.02358   -0.00900
AFIX  23
H4AA  2    0.920249    0.653828    0.484362    21.00000   -1.20000
H4AB  2    0.906332    0.750363    0.499686    21.00000   -1.20000
AFIX   0
C5A   1    1.099728    0.718056    0.487237    21.00000    0.09502    0.06505 =
         0.06520    0.01230    0.03167   -0.00501
AFIX  23
H5AA  2    1.145836    0.751770    0.505628    21.00000   -1.20000
H5AB  2    1.095987    0.753393    0.465546    21.00000   -1.20000
AFIX   0
BR6A  6    1.200709    0.609817    0.477513    21.00000    0.09949    0.10196 =
         0.14259    0.01708    0.07173    0.00234
Part 0

Part 2 -21.0
C3B   1    0.943733    0.642753    0.530553   -21.00000    0.07799    0.06070 =
         0.05311    0.00817    0.02373   -0.01184
AFIX  23
H3BA  2    0.924488    0.606887    0.509609   -21.00000   -1.20000
H3BB  2    1.002407    0.607679    0.545661   -21.00000   -1.20000
AFIX   0
C4B   1    1.039800    0.722917    0.515399   -21.00000    0.08903    0.06155 =
         0.06096    0.00587    0.02473   -0.00493
AFIX  23
H4BA  2    0.999472    0.780613    0.517723   -21.00000   -1.20000
H4BB  2    1.130194    0.722371    0.525229   -21.00000   -1.20000
AFIX   0
C5B   1    1.030912    0.687165    0.479840   -21.00000    0.09521    0.06103 =
         0.06141    0.01133    0.01931   -0.00372
AFIX  23
H5BA  2    1.037180    0.734488    0.462458   -21.00000   -1.20000
H5BB  2    0.943924    0.659257    0.476844   -21.00000   -1.20000
AFIX   0
BR6B  6    1.167161    0.604630    0.470483   -21.00000    0.17093    0.07121 =
         0.06797    0.01177    0.05163    0.04805
Part 0

RESI 0
RESI 5 THFB
O1    5    0.613901    0.450334    0.569465    11.00000    0.05395    0.04083 =
         0.02978   -0.00226    0.00267   -0.00510
C2    1    0.536994    0.433201    0.539320    11.00000    0.06444    0.05540 =
         0.03509   -0.00063   -0.00964   -0.01041
AFIX  23
H00B  2    0.442553    0.440801    0.545103    11.00000   -1.20000
H00C  2    0.550483    0.372804    0.531894    11.00000   -1.20000
AFIX   0
C3    1    0.574341    0.493280    0.509162    11.00000    0.07050    0.04805 =
         0.04048    0.00395   -0.00374   -0.00256
AFIX  23
H01A  2    0.669655    0.487716    0.504055    11.00000   -1.20000
H01B  2    0.556685    0.553567    0.516098    11.00000   -1.20000
AFIX   0
C4    1    0.494884    0.471092    0.476221    11.00000    0.07617    0.08314 =
         0.04580    0.01321   -0.01065   -0.00832
AFIX  23
H01F  2    0.515866    0.411487    0.468965    11.00000   -1.20000
H01G  2    0.399782    0.473438    0.481988    11.00000   -1.20000
AFIX   0
C5    1    0.522493    0.531518    0.445506    11.00000    0.09343    0.08997 =
         0.04573    0.01679   -0.00581    0.01274
AFIX  23
H01P  2    0.515713    0.591775    0.453736    11.00000   -1.20000
H01Q  2    0.455153    0.522628    0.426969    11.00000   -1.20000
AFIX   0

BR6A  6    0.694746    0.512622    0.425822    11.00000    0.11018    0.09636 =
         0.06201    0.01914    0.02111    0.01907
RESI 0
RESI 6 LI
LI1   3    0.794215    0.474443    0.563666    11.00000    0.05271    0.04925 =
         0.04232   -0.00465    0.01169   -0.00078
LI2   3    0.200752    0.482355    0.277599    11.00000    0.06985    0.06297 =
         0.05642    0.01536    0.00173    0.00842
RESI 0

SIMU 0.01 O1_14 > C4_14
RESI THF 14
O1    5    0.324824    0.424824    0.307946    11.00000    0.07757    0.09201 =
         0.06565    0.02759    0.01321    0.03597
C1    1    0.310787    0.397004    0.343253    11.00000    0.07218    0.04799 =
         0.05797    0.00743    0.00113    0.00457
AFIX  23
H1A   2    0.243444    0.351127    0.344992    11.00000   -1.20000
H1AB  2    0.284355    0.445438    0.358650    11.00000   -1.20000
AFIX   0
C2    1    0.445256    0.363110    0.353776    11.00000    0.06876    0.06974 =
         0.07066    0.00276   -0.00660    0.01190
AFIX  23
H2A   2    0.500485    0.409074    0.364167    11.00000   -1.20000
H2AB  2    0.437591    0.315137    0.370815    11.00000   -1.20000
AFIX   0
C3    1    0.500385    0.332847    0.319206    11.00000    0.07180    0.09945 =
         0.07994    0.00476   -0.00438    0.02044
AFIX  23
H3A   2    0.597782    0.336747    0.319072    11.00000   -1.20000
H3AB  2    0.474211    0.272644    0.314404    11.00000   -1.20000
AFIX   0
C4    1    0.445037    0.389073    0.294251    11.00000    0.10879    0.14632 =
         0.07836    0.02934    0.02021    0.05895
AFIX  23
H4A   2    0.426602    0.357502    0.272125    11.00000   -1.20000
H4AB  2    0.508055    0.435889    0.288888    11.00000   -1.20000
AFIX   0
RESI 0

SIMU 0.01 O1_12 > C4_12 O1_13 > C4_13

RESI THF 12
PART 1  31
O1    5    0.254026    0.597435    0.268388    31.00000    0.07017    0.05226 =
         0.05499    0.00165    0.00852    0.00076
C1    1    0.180199    0.672018    0.258787    31.00000    0.08191    0.06046 =
         0.07224    0.00986    0.01347    0.00608
AFIX  23
H1A   2    0.138459    0.698788    0.279674    31.00000   -1.20000
H1AB  2    0.111179    0.657885    0.241267    31.00000   -1.20000
AFIX   0
C2    1    0.287546    0.732116    0.242570    31.00000    0.09209    0.06981 =
         0.07672    0.01401    0.02012   -0.00336
AFIX  23
H2A   2    0.296019    0.722153    0.216887    31.00000   -1.20000
H2AB  2    0.265215    0.793299    0.246621    31.00000   -1.20000
AFIX   0
C3    1    0.406179    0.709813    0.260337    31.00000    0.08623    0.07280 =
         0.07663   -0.00749    0.02531   -0.00811
AFIX  23
H3A   2    0.414777    0.742349    0.282657    31.00000   -1.20000
H3AB  2    0.483860    0.721972    0.245345    31.00000   -1.20000
AFIX   0
C4    1    0.393671    0.611619    0.267695    31.00000    0.07752    0.06099 =
         0.06336   -0.00027    0.00776   -0.00483
AFIX  23
H4A   2    0.435957    0.577566    0.248761    31.00000   -1.20000
H4AB  2    0.434387    0.596287    0.290571    31.00000   -1.20000
AFIX   0
PART 0
RESI 0

RESI THF 13
PART 2  -31
O1    5    0.279411    0.585437    0.257333   -31.00000    0.07168    0.05929 =
         0.05239    0.00837   -0.00731   -0.00182
C1    1    0.400959    0.631391    0.267499   -31.00000    0.07574    0.06441 =
         0.05812   -0.00131    0.00571    0.00054
AFIX  23
H1A   2    0.433980    0.609655    0.290390   -31.00000   -1.20000
H1AB  2    0.470278    0.622619    0.249481   -31.00000   -1.20000
AFIX   0
C2    1    0.368741    0.720178    0.270183   -31.00000    0.08899    0.06986 =
         0.07994   -0.00446    0.01023   -0.00356
AFIX  23
H2A   2    0.438593    0.756223    0.259514   -31.00000   -1.20000
H2AB  2    0.357186    0.737242    0.295142   -31.00000   -1.20000
AFIX   0
C3    1    0.237730    0.729423    0.249588   -31.00000    0.08260    0.06689 =
         0.08248    0.00085    0.00971    0.00625
AFIX  23
H3A   2    0.163915    0.743412    0.265670   -31.00000   -1.20000
H3AB  2    0.244478    0.774785    0.231361   -31.00000   -1.20000
AFIX   0
C4    1    0.219317    0.643853    0.233339   -31.00000    0.08134    0.06767 =
         0.06351    0.01357   -0.00812    0.00309
AFIX  23
H4A   2    0.124461    0.630681    0.230448   -31.00000   -1.20000
H4AB  2    0.262618    0.641155    0.209971   -31.00000   -1.20000
AFIX   0
PART 0
RESI 0

SIMU 0.01 O1_16 > C4_16 O1_17 > C4_17

RESI THF 16
PART 1  31
O1    5    0.039738    0.496701    0.302933    31.00000    0.06937    0.07329 =
         0.06415    0.00800    0.00131    0.00870
C1    1   -0.035940    0.572738    0.299892    31.00000    0.07534    0.07103 =
         0.05844   -0.00566    0.00389    0.01003
AFIX  23
H1A   2   -0.039169    0.592559    0.275100    31.00000   -1.20000
H1AB  2    0.001442    0.619182    0.314684    31.00000   -1.20000
AFIX   0
C2    1   -0.175480    0.546871    0.313062    31.00000    0.07740    0.08523 =
         0.06117    0.01228    0.00166    0.01631
AFIX  23
H2A   2   -0.234614    0.533493    0.293034    31.00000   -1.20000
H2AB  2   -0.215364    0.593307    0.327383    31.00000   -1.20000
AFIX   0
C3    1   -0.148758    0.465034    0.335950    31.00000    0.07874    0.09751 =
         0.07273    0.00788    0.01362    0.00875
AFIX  23
H3A   2   -0.136579    0.480938    0.361016    31.00000   -1.20000
H3AB  2   -0.223360    0.424224    0.334174    31.00000   -1.20000
AFIX   0
C4    1   -0.023985    0.425171    0.321242    31.00000    0.08395    0.09206 =
         0.07231    0.01135    0.00221   -0.00223
AFIX  23
H4A   2    0.032726    0.402740    0.340391    31.00000   -1.20000
H4AB  2   -0.044765    0.377803    0.304709    31.00000   -1.20000
AFIX   0
PART 0
RESI 0

RESI THF 17
PART 2  -31
O1    5    0.033884    0.485299    0.301900   -31.00000    0.06423    0.07557 =
         0.06190   -0.00080    0.00255    0.00204
C1    1   -0.053777    0.561733    0.304693   -31.00000    0.07614    0.07031 =
         0.06139   -0.00965    0.00937    0.00603
AFIX  23
H1A   2   -0.008814    0.608801    0.317511   -31.00000   -1.20000
H1AB  2   -0.078554    0.582700    0.280952   -31.00000   -1.20000
AFIX   0
C2    1   -0.172429    0.532926    0.324349   -31.00000    0.08423    0.09235 =
         0.07547    0.00245    0.01684    0.00248
AFIX  23
H2A   2   -0.163844    0.544126    0.349943   -31.00000   -1.20000
H2AB  2   -0.253408    0.560947    0.315396   -31.00000   -1.20000
AFIX   0
C3    1   -0.171554    0.440994    0.316661   -31.00000    0.07312    0.09266 =
         0.06920   -0.00100    0.00532   -0.00595
AFIX  23
H3A   2   -0.208209    0.408929    0.336970   -31.00000   -1.20000
H3AB  2   -0.227706    0.429299    0.295857   -31.00000   -1.20000
AFIX   0
C4    1   -0.049941    0.414674    0.310341   -31.00000    0.08001    0.08698 =
         0.07099    0.00585   -0.00618   -0.00628
AFIX  23
H4A   2   -0.050588    0.373388    0.290470   -31.00000   -1.20000
H4AB  2   -0.015184    0.384588    0.331384   -31.00000   -1.20000
AFIX   0
PART 0
RESI 0

SIMU 0.01 O1_18 > C4_18 O1_19 > C4_19

RESI THF 18
PART 1  51
O1    5    0.201685    0.413723    0.236959    51.00000    0.07515    0.04893 =
         0.05910    0.00313    0.00599   -0.00616
C1    1    0.251441    0.428736    0.201736    51.00000    0.07127    0.06000 =
         0.05813    0.00727    0.00190   -0.00780
AFIX  23
H1A   2    0.341346    0.453301    0.202974    51.00000   -1.20000
H1AB  2    0.193944    0.470262    0.189288    51.00000   -1.20000
AFIX   0
C2    1    0.254354    0.345705    0.182190    51.00000    0.08993    0.06634 =
         0.07813   -0.01151    0.01029   -0.00188
AFIX  23
H2A   2    0.241481    0.354937    0.156592    51.00000   -1.20000
H2AB  2    0.338839    0.315226    0.185991    51.00000   -1.20000
AFIX   0
C3    1    0.145659    0.298326    0.197190    51.00000    0.08530    0.06732 =
         0.09832   -0.00676   -0.00534   -0.00187
AFIX  23
H3A   2    0.161205    0.235557    0.195866    51.00000   -1.20000
H3AB  2    0.061905    0.312176    0.185058    51.00000   -1.20000
AFIX   0
C4    1    0.143779    0.329900    0.236058    51.00000    0.09584    0.05879 =
         0.08397    0.00331    0.00644   -0.01399
AFIX  23
H4A   2    0.052032    0.332255    0.244897    51.00000   -1.20000
H4AB  2    0.194571    0.289939    0.251169    51.00000   -1.20000
AFIX   0
PART 0
RESI 0

RESI THF 19
PART 2  -51
O1    5    0.191593    0.401751    0.234940   -51.00000    0.07328    0.05414 =
         0.06416    0.00582    0.00859   -0.01024
C1    1    0.244516    0.446209    0.203351   -51.00000    0.07639    0.05489 =
         0.06180    0.00024    0.00331   -0.00625
AFIX  23
H1A   2    0.326641    0.478187    0.208533   -51.00000   -1.20000
H1AB  2    0.178994    0.485281    0.192509   -51.00000   -1.20000
AFIX   0
C2    1    0.268987    0.368583    0.181438   -51.00000    0.08272    0.06107 =
         0.07922   -0.00125    0.00309   -0.00806
AFIX  23
H2A   2    0.364910    0.361472    0.177633   -51.00000   -1.20000
H2AB  2    0.226355    0.375620    0.158134   -51.00000   -1.20000
AFIX   0
C3    1    0.210965    0.284877    0.200732   -51.00000    0.09351    0.06530 =
         0.08553   -0.00773   -0.00277   -0.00199
AFIX  23
H3A   2    0.164951    0.246552    0.183910   -51.00000   -1.20000
H3AB  2    0.281039    0.252153    0.212979   -51.00000   -1.20000
AFIX   0
C4    1    0.111811    0.327031    0.227704   -51.00000    0.07800    0.05505 =
         0.07704    0.00808   -0.01087   -0.00824
AFIX  23
H4A   2    0.026211    0.341879    0.216749   -51.00000   -1.20000
H4AB  2    0.097489    0.290978    0.248876   -51.00000   -1.20000
PART 0
RESI 0
AFIX   0

SIMU_LTHF 0.01 O1 > C4
RESI LTHF 9
PART 1  61
O1    5    0.919420    0.411838    0.534447    61.00000    0.07183    0.05800 =
         0.04710   -0.01861    0.01229    0.01640
C1    1    0.901933    0.357956    0.505408    61.00000    0.07087    0.07032 =
         0.05356   -0.02482    0.00701    0.01152
AFIX  23
H1A   2    0.903853    0.391316    0.483180    61.00000   -1.20000
H1AB  2    0.816852    0.327019    0.506987    61.00000   -1.20000
AFIX   0
C2    1    1.015796    0.295912    0.507015    61.00000    0.07947    0.07144 =
         0.05855   -0.01548    0.01834    0.02384
AFIX  23
H2A   2    0.994769    0.246449    0.522457    61.00000   -1.20000
H2AB  2    1.038071    0.274229    0.483205    61.00000   -1.20000
AFIX   0
C3    1    1.126063    0.347264    0.521831    61.00000    0.08116    0.08107 =
         0.06337   -0.00459    0.01736    0.01906
AFIX  23
H3A   2    1.182745    0.311707    0.537289    61.00000   -1.20000
H3AB  2    1.180703    0.372640    0.502870    61.00000   -1.20000
AFIX   0
C4    1    1.057313    0.414616    0.542168    61.00000    0.07209    0.08198 =
         0.06543   -0.01032    0.00409    0.02108
AFIX  23
H4A   2    1.071512    0.405263    0.567709    61.00000   -1.20000
H4AB  2    1.093240    0.471810    0.535913    61.00000   -1.20000
AFIX   0
PART 0
RESI 0

RESI LTHF 10
PART 2  -61
O1    5    0.904293    0.415057    0.532399   -61.00000    0.07003    0.05577 =
         0.04102   -0.00053    0.01234    0.00876
C1    1    0.853970    0.356928    0.504268   -61.00000    0.08344    0.05790 =
         0.04708   -0.01444    0.00360    0.01964
AFIX  23
H1A   2    0.849220    0.387303    0.481361   -61.00000   -1.20000
H1AB  2    0.765238    0.334917    0.510312   -61.00000   -1.20000
AFIX   0
C2    1    0.953836    0.283934    0.502794   -61.00000    0.08343    0.06046 =
         0.04985   -0.00351    0.01191    0.02372
AFIX  23
H2A   2    0.914250    0.230328    0.512077   -61.00000   -1.20000
H2AB  2    0.981743    0.273712    0.478133   -61.00000   -1.20000
AFIX   0
C3    1    1.070943    0.309797    0.525015   -61.00000    0.08045    0.08186 =
         0.08119    0.00131    0.01099    0.02617
AFIX  23
H3A   2    1.154787    0.300822    0.512177   -61.00000   -1.20000
H3AB  2    1.073427    0.277326    0.547459   -61.00000   -1.20000
AFIX   0
C4    1    1.044543    0.406540    0.531490   -61.00000    0.07662    0.08411 =
         0.05499   -0.00455    0.01802    0.00752
AFIX  23
H4A   2    1.083833    0.425195    0.554128   -61.00000   -1.20000
H4AB  2    1.082395    0.441707    0.512229   -61.00000   -1.20000
PART 0
RESI 0

AFIX   0
HKLF 4

REM  JoKr090_JoKr_new_a.res in P2(1)2(1)2(1)
REM R1 =  0.0519 for   10745 Fo > 4sig(Fo)  and  0.0590 for all   12305 data
REM    919 parameters refined using    624 restraints

END

WGHT      0.0902      2.3902

REM Highest difference peak  0.649,  deepest hole -0.596,  1-sigma level  0.055
Q1    1   0.6464  0.4611  0.4292  11.00000  0.05    0.65
Q2    1   0.7812  0.5208  0.4364  11.00000  0.05    0.46
Q3    1   0.3965  0.3414  0.2902  11.00000  0.05    0.39
Q4    1   1.0829  0.5649  0.4633  11.00000  0.05    0.34
Q5    1   0.6819  0.5734  0.4350  11.00000  0.05    0.32
Q6    1   0.5160  0.3943  0.3232  11.00000  0.05    0.31
Q7    1   0.2976  0.3799  0.3001  11.00000  0.05    0.28
Q8    1   0.9621  0.6012  0.5264  11.00000  0.05    0.26
Q9    1   0.6853  0.2830  0.5959  11.00000  0.05    0.26
Q10   1   0.4021  0.3486  0.6075  11.00000  0.05    0.25
Q11   1   0.2449  0.7083  0.2267  11.00000  0.05    0.25
Q12   1   0.8180  0.2715  0.5902  11.00000  0.05    0.25
Q13   1   0.5805  0.2439  0.5943  11.00000  0.05    0.24
Q14   1   1.2210  0.6641  0.5004  11.00000  0.05    0.24
Q15   1   1.0737  0.6490  0.4703  11.00000  0.05    0.23
Q16   1   0.4960  0.2121  0.5965  11.00000  0.05    0.23
Q17   1   0.5966  0.1593  0.5855  11.00000  0.05    0.22
Q18   1   0.6479  0.6858  0.6001  11.00000  0.05    0.22
Q19   1   0.5980  0.3327  0.5965  11.00000  0.05    0.22
Q20   1   0.5589  0.4459  0.3069  11.00000  0.05    0.21
;
_shelx_res_checksum              3969
_shelx_hkl_file                  
;
   0   0  -2 1187.73   33.17
   0   0  -2 1132.41   33.19
   0   0  -3    0.35    0.24
   0   0  -3    0.28    0.24
   0   0  -4  623.60   17.96
   0   0  -4  622.82   18.02
   0   0  -5    0.51    0.45
   0   0  -5   -0.17    0.42
   0   0  -5    0.24    0.33
   0   0  -6  237.89    7.19
   0   0  -6  237.22    7.17
   0   0  -6  246.22    7.18
   0   0  -6  235.23    7.32
   0   0  -6  248.54    7.18
   0   0  -6  246.03    7.26
   0   0  -7   -0.05    0.51
   0   0  -7    0.60    0.48
   0   0  -7   -0.58    0.64
   0   0  -7    0.42    0.45
   0   0  -7   -0.25    0.68
   0   0  -7    0.36    0.65
   0   0  -8   51.57    2.08
   0   0  -8   52.06    2.04
   0   0  -8   51.45    2.05
   0   0  -8   48.92    1.99
   0   0  -8   50.82    2.10
   0   0  -8   47.52    1.84
   0   0  -8   47.16    1.89
   0   0  -8   52.85    2.02
   0   0  -8   50.24    1.86
   0   0  -8   53.28    2.13
   0   0  -8   56.17    2.06
   0   0  -8   54.69    2.10
   0   0  -8   50.88    2.12
   0   0  -8   50.59    2.11
   0   0  -8   51.64    2.07
   0   0  -9    2.67    0.95
   0   0  -9    0.09    0.87
   0   0  -9    0.32    0.76
   0   0  -9    0.26    0.93
   0   0  -9    3.30    0.88
   0   0  -9    1.16    0.61
   0   0  -9    0.23    0.59
   0   0  -9    1.01    0.98
   0   0  -9    0.75    0.83
   0   0  -9    0.68    0.68
   0   0  -9    0.35    0.83
   0   0  -9    1.18    0.86
   0   0  -9    0.52    0.94
   0   0  -9    1.93    0.96
   0   0  -9    0.77    0.92
   0   0  -9    1.33    0.89
   0   0  -9    0.27    0.89
   0   0  -9    1.82    0.95
   0   0  -9    1.37    0.90
   0   0  -9    0.81    0.87
   0   0  -9    0.40    0.96
   0   0 -10 2112.03   62.36
   0   0 -10 2137.45   62.39
   0   0 -10 2184.96   62.32
   0   0 -10 2175.56   62.43
   0   0 -10 2125.61   62.35
   0   0 -10 2108.43   62.30
   0   0 -10 2093.39   62.19
   0   0 -10 2140.76   62.20
   0   0 -10 2084.38   62.22
   0   0 -10 2149.41   62.44
   0   0 -10 2309.76   62.54
   0   0 -10 2205.37   62.47
   0   0 -10 2127.07   62.34
   0   0 -10 2221.79   62.45
   0   0 -10 2265.85   62.47
   0   0 -10 2231.07   62.38
   0   0 -10 2235.20   62.43
   0   0 -10 2218.92   62.41
   0   0 -10 2189.12   62.31
   0   0 -10 2145.24   62.43
   0   0 -10 2147.96   62.37
   0   0 -10 2226.15   62.50
   0   0 -10 2244.29   62.30
   0   0 -10 2115.56   62.44
   0   0 -11   -0.26    0.92
   0   0 -11    1.29    0.95
   0   0 -11   -0.06    0.98
   0   0 -11    0.28    1.01
   0   0 -11    0.39    0.80
   0   0 -11    0.44    0.68
   0   0 -11    1.87    0.68
   0   0 -11    1.47    0.88
   0   0 -11    1.02    0.74
   0   0 -11    1.01    1.05
   0   0 -11    1.23    0.83
   0   0 -11    1.69    1.03
   0   0 -11    1.17    0.99
   0   0 -11    1.24    0.91
   0   0 -11    1.20    1.03
   0   0 -11    0.59    0.95
   0   0 -11    0.33    0.97
   0   0 -11    1.82    0.88
   0   0 -11    1.68    0.96
   0   0 -11    0.74    0.98
   0   0 -11    0.18    0.81
   0   0 -11    2.56    1.02
   0   0 -11    0.41    0.95
   0   0 -11   -0.05    0.90
   0   0 -12   45.00    2.20
   0   0 -12   44.07    2.15
   0   0 -12   44.62    2.17
   0   0 -12   43.72    2.12
   0   0 -12   43.94    2.05
   0   0 -12   44.58    1.89
   0   0 -12   42.80    1.85
   0   0 -12   44.87    1.94
   0   0 -12   42.56    2.02
   0   0 -12   44.56    2.22
   0   0 -12   50.37    2.28
   0   0 -12   41.47    2.07
   0   0 -12   41.87    2.09
   0   0 -12   44.29    2.17
   0   0 -12   40.47    2.12
   0   0 -12   42.03    2.20
   0   0 -12   45.46    2.14
   0   0 -12   46.67    2.06
   0   0 -12   46.90    2.30
   0   0 -12   42.83    2.05
   0   0 -12   45.37    2.27
   0   0 -12   44.48    1.98
   0   0 -12   43.36    2.21
   0   0 -12   42.77    2.18
   0   0 -12   42.34    2.16
   0   0 -12   45.60    2.13
   0   0 -13    2.02    1.04
   0   0 -13    0.17    0.87
   0   0 -13    2.66    1.07
   0   0 -13    1.03    1.07
   0   0 -13    0.45    1.01
   0   0 -13    0.48    0.68
   0   0 -13    0.82    0.79
   0   0 -13   -0.30    0.89
   0   0 -13    0.87    0.74
   0   0 -13    0.86    1.07
   0   0 -13    0.69    0.87
   0   0 -13   -0.08    1.07
   0   0 -13    0.91    1.06
   0   0 -13    0.50    0.89
   0   0 -13    0.28    1.01
   0   0 -13   -0.35    1.08
   0   0 -13    0.29    1.05
   0   0 -13    0.38    0.86
   0   0 -13    0.81    1.00
   0   0 -13    1.21    0.92
   0   0 -13    3.58    0.94
   0   0 -13    1.49    1.04
   0   0 -13    0.75    1.04
   0   0 -13    0.51    1.04
   0   0 -13    0.44    0.84
   0   0 -13    1.15    1.04
   0   0 -13    0.51    1.07
   0   0 -14   27.11    1.82
   0   0 -14   27.86    1.72
   0   0 -14   29.60    1.86
   0   0 -14   32.85    1.93
   0   0 -14   29.96    1.92
   0   0 -14   29.90    1.64
   0   0 -14   29.20    1.72
   0   0 -14   29.29    1.93
   0   0 -14   29.69    1.56
   0   0 -14   31.75    1.58
   0   0 -14   29.85    1.74
   0   0 -14   32.29    1.95
   0   0 -14   28.64    1.74
   0   0 -14   31.01    1.85
   0   0 -14   29.78    1.87
   0   0 -14   28.46    1.89
   0   0 -14   26.62    1.95
   0   0 -14   34.15    1.95
   0   0 -14   33.69    1.88
   0   0 -14   27.35    1.92
   0   0 -14   30.10    1.72
   0   0 -14   30.51    1.70
   0   0 -14   31.96    1.92
   0   0 -14   28.64    1.94
   0   0 -14   30.29    1.75
   0   0 -14   31.41    1.93
   0   0 -14   33.97    1.98
   0   0 -15   -0.20    1.02
   0   0 -15    0.63    1.08
   0   0 -15    0.38    1.17
   0   0 -15    0.46    1.07
   0   0 -15   -0.16    1.13
   0   0 -15    0.40    0.72
   0   0 -15    0.63    0.74
   0   0 -15    0.63    0.96
   0   0 -15    0.49    0.83
   0   0 -15   -0.08    1.16
   0   0 -15    0.44    1.07
   0   0 -15    0.37    0.98
   0   0 -15   -0.83    1.06
   0   0 -15    1.00    1.25
   0   0 -15   -0.85    1.18
   0   0 -15   -0.34    1.00
   0   0 -15    1.01    1.14
   0   0 -15   -1.09    1.18
   0   0 -15   -0.08    1.12
   0   0 -15    2.16    1.16
   0   0 -15    0.59    1.13
   0   0 -15    1.55    0.95
   0   0 -15    0.26    1.17
   0   0 -15    1.21    1.17
   0   0 -15   -0.54    1.03
   0   0 -15    0.09    1.17
   0   0 -15    2.24    0.95
   0   0 -16  276.69    9.18
   0   0 -16  277.57    9.02
   0   0 -16  278.42    9.14
   0   0 -16  291.03    9.22
   0   0 -16  281.71    9.22
   0   0 -16  283.96    8.93
   0   0 -16  278.47    8.85
   0   0 -16  282.85    9.05
   0   0 -16  278.94    8.86
   0   0 -16  289.16    9.30
   0   0 -16  279.17    9.26
   0   0 -16  286.23    9.12
   0   0 -16  297.91    9.17
   0   0 -16  282.05    9.26
   0   0 -16  269.88    9.33
   0   0 -16  300.63    9.23
   0   0 -16  277.62    9.02
   0   0 -16  280.35    9.17
   0   0 -16  274.13    9.21
   0   0 -16  281.40    8.97
   0   0 -16  280.67    9.29
   0   0 -16  275.44    9.25
   0   0 -16  273.16    8.98
   0   0 -16  281.67    9.17
   0   0 -16  275.72    9.22
   0   0 -16  289.03    9.04
   0   0 -16  284.76    9.36
   0   0 -17    0.45    1.25
   0   0 -17   -0.36    1.27
   0   0 -17    4.65    1.34
   0   0 -17    0.87    1.21
   0   0 -17    1.50    1.02
   0   0 -17    1.54    0.91
   0   0 -17    0.10    1.24
   0   0 -17    1.21    0.86
   0   0 -17    0.60    1.24
   0   0 -17    0.32    1.35
   0   0 -17    1.91    1.11
   0   0 -17   -0.19    1.20
   0   0 -17    0.36    1.36
   0   0 -17    1.11    1.09
   0   0 -17    0.18    1.33
   0   0 -17   -0.10    1.33
   0   0 -17    1.15    1.35
   0   0 -17    0.60    1.00
   0   0 -17    1.29    1.39
   0   0 -17    0.54    1.07
   0   0 -17    1.82    1.22
   0   0 -17    0.62    1.38
   0   0 -17    1.17    1.23
   0   0 -17    2.63    1.43
   0   0 -18 2062.01   61.87
   0   0 -18 2137.07   61.86
   0   0 -18 2229.90   61.97
   0   0 -18 2141.16   61.87
   0   0 -18 2121.22   61.70
   0   0 -18 2100.26   61.96
   0   0 -18 2197.12   61.65
   0   0 -18 2279.84   62.11
   0   0 -18 2080.57   61.52
   0   0 -18 2122.04   61.54
   0   0 -18 2141.42   61.83
   0   0 -18 2121.58   61.90
   0   0 -18 2077.29   61.74
   0   0 -18 2168.04   61.84
   0   0 -18 2078.58   62.10
   0   0 -18 2098.61   61.71
   0   0 -18 2079.62   61.95
   0   0 -18 2083.29   61.85
   0   0 -18 2147.15   62.00
   0   0 -18 2115.02   61.69
   0   0 -18 2202.78   62.07
   0   0 -18 2147.58   61.72
   0   0 -18 2151.54   62.06
   0   0 -18 2100.65   61.97
   0   0 -18 2130.75   61.88
   0   0 -18 2198.22   62.14
   0   0 -18 2045.77   61.61
   0   0 -19    6.76    1.68
   0   0 -19    3.99    1.48
   0   0 -19    3.15    1.49
   0   0 -19    2.82    1.42
   0   0 -19    4.17    1.52
   0   0 -19    2.70    1.44
   0   0 -19    2.81    1.41
   0   0 -19    2.67    1.13
   0   0 -19    3.90    1.09
   0   0 -19    3.06    1.50
   0   0 -19    5.27    1.12
   0   0 -19    1.80    1.21
   0   0 -19    4.79    1.36
   0   0 -19    0.83    1.54
   0   0 -19    4.44    1.56
   0   0 -19    1.58    1.15
   0   0 -19    5.05    1.59
   0   0 -19    2.54    1.45
   0   0 -19    2.57    1.33
   0   0 -19    2.99    1.57
   0   0 -19    2.01    1.41
   0   0 -19    2.51    1.52
   0   0 -19    2.93    1.41
   0   0 -19    4.32    1.60
   0   0 -19    2.92    1.33
   0   0 -19    2.73    1.40
   0   0 -19    4.33    1.62
   0   0 -19    1.64    1.55
   0   0 -19    1.46    1.13
   0   0 -20 1257.73   37.03
   0   0 -20 1257.02   36.79
   0   0 -20 1235.48   36.95
   0   0 -20 1262.44   36.98
   0   0 -20 1234.49   37.02
   0   0 -20 1210.57   37.04
   0   0 -20 1230.40   36.60
   0   0 -20 1288.78   36.74
   0   0 -20 1288.47   37.15
   0   0 -20 1245.95   36.82
   0   0 -20 1222.18   36.73
   0   0 -20 1210.03   37.23
   0   0 -20 1201.99   37.04
   0   0 -20 1259.87   36.95
   0   0 -20 1279.42   37.06
   0   0 -20 1235.11   36.96
   0   0 -20 1255.63   36.86
   0   0 -20 1232.47   37.09
   0   0 -20 1263.94   36.80
   0   0 -20 1246.39   37.18
   0   0 -20 1275.89   37.18
   0   0 -20 1208.36   36.69
   0   0 -20 1244.37   37.00
   0   0 -20 1275.19   36.83
   0   0 -21    1.32    1.38
   0   0 -21    2.39    1.45
   0   0 -21    1.09    1.50
   0   0 -21    0.77    1.23
   0   0 -21    1.54    1.40
   0   0 -21    2.06    1.50
   0   0 -21    1.99    1.47
   0   0 -21    2.21    1.15
   0   0 -21    3.49    1.12
   0   0 -21    2.83    1.68
   0   0 -21    0.74    1.19
   0   0 -21    2.17    1.31
   0   0 -21    1.51    1.31
   0   0 -21    1.79    1.46
   0   0 -21    3.22    1.18
   0   0 -21    1.54    1.59
   0   0 -21    3.50    1.61
   0   0 -21    2.42    1.51
   0   0 -21    0.51    1.30
   0   0 -21    3.80    1.24
   0   0 -21    1.29    1.37
   0   0 -21   -0.73    1.26
   0   0 -21    2.01    1.58
   0   0 -21    1.70    1.54
   0   0 -21    2.70    1.64
   0   0 -22  305.35   10.09
   0   0 -22  292.80   10.16
   0   0 -22  296.10   10.08
   0   0 -22  296.44    9.60
   0   0 -22  286.51   10.05
   0   0 -22  277.74    9.93
   0   0 -22  295.61    9.76
   0   0 -22  295.81    9.83
   0   0 -22  287.06    9.61
   0   0 -22  288.04   10.10
   0   0 -22  296.50   10.06
   0   0 -22  300.71    9.91
   0   0 -22  299.58    9.86
   0   0 -22  278.90    9.60
   0   0 -22  283.61    9.73
   0   0 -22  285.69   10.31
   0   0 -22  295.27   10.10
   0   0 -22  291.95   10.14
   0   0 -22  297.15    9.99
   0   0 -22  307.35   10.28
   0   0 -22  284.68    9.70
   0   0 -22  301.64    9.84
   0   0 -22  292.99    9.52
   0   0 -22  289.37    9.83
   0   0 -22  294.42   10.15
   0   0 -22  296.06   10.07
   0   0 -22  306.00   10.31
   0   0 -23    0.88    1.00
   0   0 -23   -0.65    1.41
   0   0 -23   -0.13    1.43
   0   0 -23    0.11    1.17
   0   0 -23   -0.12    1.24
   0   0 -23    0.14    1.43
   0   0 -23    1.24    1.55
   0   0 -23   -0.72    1.54
   0   0 -23   -0.14    1.44
   0   0 -23    0.29    1.39
   0   0 -23    1.09    1.21
   0   0 -23    0.32    1.61
   0   0 -23    0.71    1.09
   0   0 -23    0.41    1.50
   0   0 -23    0.67    1.47
   0   0 -23    0.14    1.45
   0   0 -23   -0.46    1.13
   0   0 -23    0.48    1.24
   0   0 -23    1.16    1.28
   0   0 -23    0.54    1.50
   0   0 -23    2.05    1.40
   0   0 -23    0.18    0.95
   0   0 -23    1.07    1.50
   0   0 -23    3.30    1.31
   0   0 -23    0.27    1.61
   0   0 -23    0.92    1.36
   0   0 -24    0.58    1.40
   0   0 -24    1.64    1.29
   0   0 -24    2.79    1.15
   0   0 -24    0.87    1.40
   0   0 -24    4.31    1.65
   0   0 -24    1.00    1.51
   0   0 -24    2.44    1.58
   0   0 -24    1.46    1.58
   0   0 -24    3.17    1.15
   0   0 -24    2.62    1.09
   0   0 -24    1.98    1.23
   0   0 -24    1.37    1.69
   0   0 -24    1.52    1.56
   0   0 -24    1.95    1.18
   0   0 -24    1.39    1.30
   0   0 -24    2.41    1.55
   0   0 -24    2.44    1.68
   0   0 -24    1.89    1.66
   0   0 -24    1.93    1.15
   0   0 -24    1.23    1.31
   0   0 -24    0.77    1.23
   0   0 -24    1.30    1.55
   0   0 -24    1.35    1.36
   0   0 -24    3.58    1.54
   0   0 -24    0.70    1.13
   0   0 -24    1.36    0.99
   0   0 -24    1.99    1.61
   0   0 -25    0.55    1.19
   0   0 -25   -0.57    1.27
   0   0 -25    0.26    1.35
   0   0 -25    1.68    1.11
   0   0 -25   -0.46    1.10
   0   0 -25    0.37    1.19
   0   0 -25    0.36    1.69
   0   0 -25   -0.27    1.26
   0   0 -25    0.72    1.38
   0   0 -25   -0.32    1.63
   0   0 -25    0.27    1.26
   0   0 -25   -0.65    1.51
   0   0 -25    1.02    1.15
   0   0 -25    0.13    1.26
   0   0 -25    2.29    1.61
   0   0 -25    1.05    1.44
   0   0 -25    1.54    1.59
   0   0 -25    1.21    1.55
   0   0 -25    0.45    1.70
   0   0 -25    0.72    1.05
   0   0 -25    1.83    1.40
   0   0 -25   -0.74    1.20
   0   0 -25   -0.16    1.54
   0   0 -26  300.48   10.77
   0   0 -26  313.60   11.01
   0   0 -26  317.17   10.61
   0   0 -26  306.72   10.91
   0   0 -26  329.03   11.06
   0   0 -26  300.54   10.93
   0   0 -26  315.19   10.43
   0   0 -26  332.05   10.69
   0   0 -26  319.49   10.69
   0   0 -26  324.69   10.55
   0   0 -26  290.39   10.55
   0   0 -26  318.88   10.89
   0   0 -26  302.16   11.02
   0   0 -26  310.53   10.46
   0   0 -26  327.00   10.82
   0   0 -26  305.08   10.69
   0   0 -26  283.53   10.45
   0   0 -26  311.08   10.30
   0   0 -27    2.05    1.61
   0   0 -27    1.27    1.54
   0   0 -27    3.02    1.67
   0   0 -27    2.64    1.71
   0   0 -27   -0.52    1.46
   0   0 -27    0.44    1.48
   0   0 -27   -0.14    1.36
   0   0 -27   -0.17    1.55
   0   0 -27    0.41    1.25
   0   0 -27   -0.58    1.21
   0   0 -27   -0.26    1.14
   0   0 -27   -0.82    1.79
   0   0 -27    0.67    1.46
   0   0 -27    0.89    1.64
   0   0 -27    0.17    1.72
   0   0 -27    0.43    1.35
   0   0 -27    0.34    1.60
   0   0 -27    1.73    1.78
   0   0 -27    1.70    1.16
   0   0 -27    1.35    1.70
   0   0 -27    0.44    1.57
   0   0 -28  135.19    5.92
   0   0 -28  135.46    5.68
   0   0 -28  125.05    5.78
   0   0 -28  135.44    5.56
   0   0 -28  122.47    5.20
   0   0 -28  128.03    5.83
   0   0 -28  113.86    5.63
   0   0 -28  144.01    6.04
   0   0 -28  112.86    5.75
   0   0 -28  123.92    5.42
   0   0 -28  128.83    5.45
   0   0 -28  132.86    5.36
   0   0 -28  117.88    5.74
   0   0 -28  121.82    5.44
   0   0 -28  128.95    5.96
   0   0 -28  130.94    5.87
   0   0 -28  123.24    5.48
   0   0 -28  124.64    5.61
   0   0 -28  120.40    5.39
   0   0 -28  126.83    5.54
   0   0 -28  128.66    5.77
   0   0 -28  123.18    6.09
   0   0 -28  128.09    6.03
   0   0 -28  139.49    5.71
   0   0 -28  127.94    5.60
   0   0 -28  126.50    5.79
   0   0 -28  130.36    5.85
   0   0 -28  127.12    5.87
   0   0 -29    1.11    1.83
   0   0 -29   -0.19    1.74
   0   0 -29    1.09    1.79
   0   0 -29    1.13    1.72
   0   0 -29   -0.13    1.26
   0   0 -29    1.21    1.57
   0   0 -29   -0.80    1.83
   0   0 -29   -0.80    1.76
   0   0 -29    1.89    1.50
   0   0 -29    0.37    1.77
   0   0 -29    0.17    1.55
   0   0 -29   -0.47    1.28
   0   0 -29    0.28    1.25
   0   0 -29   -0.30    1.47
   0   0 -29    1.75    1.48
   0   0 -29    1.72    1.41
   0   0 -29    0.14    1.27
   0   0 -29    0.94    1.74
   0   0 -29    0.59    1.63
   0   0 -29    0.97    1.42
   0   0 -29    1.57    1.52
   0   0 -29   -0.16    1.44
   0   0 -29   -1.37    1.90
   0   0 -29    1.29    1.71
   0   0 -29    0.97    1.65
   0   0 -29    0.16    1.57
   0   0 -29    0.38    1.74
   0   0 -29   -1.12    1.88
   0   0 -29    1.26    1.80
   0   0 -29    0.60    1.65
   0   0 -30  198.16    8.10
   0   0 -30  193.97    8.09
   0   0 -30  185.74    7.38
   0   0 -30  204.18    8.16
   0   0 -30  195.74    7.70
   0   0 -30  186.29    8.14
   0   0 -30  187.58    7.74
   0   0 -30  212.45    8.24
   0   0 -30  201.05    8.13
   0   0 -30  206.12    7.85
   0   0 -30  200.82    7.91
   0   0 -30  193.85    7.50
   0   0 -30  202.08    7.73
   0   0 -30  208.28    7.73
   0   0 -30  201.66    8.15
   0   0 -30  193.67    7.66
   0   0 -30  204.39    8.27
   0   0 -30  187.40    8.03
   0   0 -30  206.77    7.80
   0   0 -30  186.94    7.41
   0   0 -30  197.79    8.04
   0   0 -30  199.34    7.73
   0   0 -30  198.32    7.77
   0   0 -30  208.22    7.87
   0   0 -30  192.80    8.27
   0   0 -30  195.73    7.85
   0   0 -30  200.57    8.23
   0   0 -30  203.87    8.19
   0   0 -31   -4.13    2.07
   0   0 -31    2.56    2.02
   0   0 -31    1.29    1.37
   0   0 -31   -1.50    1.82
   0   0 -31    2.59    1.87
   0   0 -31    0.40    1.89
   0   0 -31    0.53    1.56
   0   0 -31    0.98    1.76
   0   0 -31    0.40    1.83
   0   0 -31   -0.80    1.81
   0   0 -31   -1.10    1.75
   0   0 -31    1.46    1.62
   0   0 -31    0.51    1.41
   0   0 -31    0.15    1.29
   0   0 -31    0.80    1.86
   0   0 -31    0.17    1.49
   0   0 -31    1.88    1.85
   0   0 -31   -1.21    1.55
   0   0 -31    0.84    1.37
   0   0 -31   -1.25    1.67
   0   0 -31   -1.18    1.73
   0   0 -31    1.34    1.68
   0   0 -31   -0.52    1.67
   0   0 -31   -0.81    1.78
   0   0 -31    0.45    1.92
   0   0 -31   -0.52    1.82
   0   0 -31    1.71    1.74
   0   0 -32  118.88    5.62
   0   0 -32  126.02    6.00
   0   0 -32  135.77    6.12
   0   0 -32  114.49    5.43
   0   0 -32  119.43    6.02
   0   0 -32  119.28    6.04
   0   0 -32  128.01    6.06
   0   0 -32  125.76    6.02
   0   0 -32  116.01    5.58
   0   0 -32  133.00    5.89
   0   0 -32  112.77    5.17
   0   0 -32  110.16    5.46
   0   0 -32  120.38    5.35
   0   0 -32  123.54    5.56
   0   0 -32  114.17    5.41
   0   0 -32  116.58    5.79
   0   0 -32  121.77    5.59
   0   0 -32  127.59    6.03
   0   0 -32  111.74    5.43
   0   0 -32  117.26    5.44
   0   0 -32  125.83    6.07
   0   0 -32  126.25    5.59
   0   0 -32  105.38    5.70
   0   0 -32  117.23    6.10
   0   0 -32  118.63    5.92
   0   0 -32  118.86    5.67
   0   0 -32  128.08    5.74
   0   0 -32  120.60    5.97
   0   0 -33   -0.39    1.84
   0   0 -33   -2.29    2.09
   0   0 -33   -0.21    1.93
   0   0 -33   -1.26    1.95
   0   0 -33   -0.17    1.66
   0   0 -33    0.90    1.38
   0   0 -33   -2.02    2.12
   0   0 -33    1.29    1.61
   0   0 -33   -0.87    2.08
   0   0 -33    0.17    1.60
   0   0 -33    1.89    2.04
   0   0 -33   -1.28    1.84
   0   0 -33   -0.34    1.58
   0   0 -33   -0.36    1.43
   0   0 -33    0.65    1.29
   0   0 -33    3.30    1.84
   0   0 -33    2.15    1.65
   0   0 -33   -0.22    1.70
   0   0 -33    1.05    1.92
   0   0 -33   -2.27    1.60
   0   0 -33    1.09    1.89
   0   0 -33    0.44    1.73
   0   0 -33   -0.95    2.01
   0   0 -33   -0.74    1.82
   0   0 -33   -0.21    1.80
   0   0 -34   17.76    2.33
   0   0 -34   18.00    2.59
   0   0 -34   15.90    2.39
   0   0 -34   14.54    1.94
   0   0 -34   11.78    2.17
   0   0 -34   11.12    2.37
   0   0 -34   17.30    2.28
   0   0 -34   16.38    2.46
   0   0 -34   14.52    2.48
   0   0 -34   18.85    2.53
   0   0 -34   16.74    2.61
   0   0 -34   20.77    2.56
   0   0 -34   14.99    2.06
   0   0 -34   11.14    1.84
   0   0 -34   18.09    2.55
   0   0 -34   15.30    2.24
   0   0 -34   23.12    2.66
   0   0 -34   16.60    2.16
   0   0 -34   12.45    2.26
   0   0 -34   15.76    2.59
   0   0 -34   15.12    2.55
   0   0 -34   15.12    2.43
   0   0 -34   13.50    2.32
   0   0 -35   -0.21    1.90
   0   0 -35   -1.77    1.85
   0   0 -35   -1.07    1.84
   0   0 -35    1.07    1.58
   0   0 -35    2.14    1.91
   0   0 -35   -0.20    1.84
   0   0 -35    0.61    1.38
   0   0 -35   -0.93    1.86
   0   0 -35    3.00    1.66
   0   0 -35   -0.16    1.46
   0   0 -35    0.54    1.38
   0   0 -35    0.21    1.75
   0   0 -35    0.71    1.62
   0   0 -35   -1.29    1.77
   0   0 -35   -0.54    1.48
   0   0 -35   -0.24    2.09
   0   0 -35   -0.75    1.89
   0   0 -35   -0.37    1.78
   0   0 -35    1.11    1.70
   0   0 -35    0.64    1.77
   0   0 -36   14.31    2.30
   0   0 -36   18.55    2.31
   0   0 -36   18.30    2.35
   0   0 -36   15.06    2.41
   0   0 -36   13.91    2.23
   0   0 -36   18.53    2.68
   0   0 -36   17.37    2.46
   0   0 -36   15.46    2.41
   0   0 -36   15.12    2.03
   0   0 -36   14.42    1.93
   0   0 -36   13.20    2.20
   0   0 -36   16.53    2.13
   0   0 -36   14.46    2.18
   0   0 -36   14.63    2.39
   0   0 -36   14.71    2.53
   0   0 -36   12.42    2.25
   0   0 -36   17.28    2.53
   0   0 -36   11.52    2.21
   0   0 -36   15.32    2.46
   0   0 -37   -1.74    1.69
   0   0 -37    0.91    1.48
   0   0 -37    1.33    1.77
   0   0 -37    0.82    1.82
   0   0 -37    1.29    1.83
   0   0 -37    2.08    1.72
   0   0 -37    0.53    1.57
   0   0 -37   -1.29    1.39
   0   0 -37    0.35    1.36
   0   0 -37    2.22    1.77
   0   0 -37    2.90    1.71
   0   0 -37    1.03    1.81
   0   0 -37   -1.16    2.01
   0   0 -37   -1.06    1.67
   0   0 -37   -0.18    1.69
   0   0 -37    0.93    1.70
   0   0 -38  109.83    5.51
   0   0 -38  129.50    5.73
   0   0 -38  117.62    5.70
   0   0 -38  124.25    5.84
   0   0 -38  124.72    5.95
   0   0 -38  137.81    6.16
   0   0 -38  123.65    5.63
   0   0 -38  117.36    5.54
   0   0 -38  121.53    6.13
   0   0 -38  132.48    6.07
   0   0 -38  126.94    5.85
   0   0 -38  128.16    5.82
   0   0 -39    0.17    1.61
   0   0 -39    1.31    1.35
   0   0 -39    0.15    1.26
   0   0 -39    0.47    1.46
   0   0 -39    2.44    1.76
   0   0 -39    0.57    1.73
   0   0 -39   -1.51    1.92
   0   0 -39   -1.38    1.83
   0   0 -40   18.44    1.95
   0   0 -40   19.77    2.06
   0   0 -40   14.94    2.13
   0   0 -40   16.26    2.07
   0   0 -40   14.14    1.96
   0   0 -41   -1.99    1.63
   0   0 -41   -0.15    1.46
   0   0 -41    0.77    1.52
   0   0 -41   -1.31    1.51
   0   0 -41    2.17    1.58
   0   0 -41   -1.43    1.34
   0   0 -41   -0.46    1.52
   0   0 -41   -1.00    1.50
   0   0 -41   -2.16    1.74
   0   0 -42    4.36    1.35
   0   0 -42    0.71    1.40
   0   0 -42    4.70    1.52
   0   0 -42    0.13    1.46
   0   0 -42    2.43    1.62
   0   0 -43   -0.24    1.40
   0   0 -43   -0.48    1.26
   0   0 -44   22.05    1.98
   0   1   0    0.97    0.20
   0  -1   0    0.94    0.20
   0   1   1  146.91    4.32
   0   1  -1  146.19    4.34
   0  -1  -2  234.48    6.71
   0  -1   2  234.85    6.68
   0   1  -2  225.96    6.68
   0  -1   3   62.28    1.84
   0   1   3   58.69    1.87
   0  -1  -3   63.09    1.88
   0   1   4   50.71    1.59
   0   1  -4   52.46    1.74
   0   1   5   90.36    2.73
   0  -1  -5   89.61    2.86
   0   1  -5   92.82    2.91
   0   1  -6 1456.61   40.82
   0   1  -6 1410.82   40.88
   0  -1  -6 1460.78   40.85
   0  -1  -6 1390.96   40.87
   0  -1  -6 1445.99   40.81
   0  -1  -6 1409.93   40.86
   0   1  -6 1408.98   40.83
   0  -1  -6 1425.81   40.85
   0  -1  -6 1406.59   40.82
   0  -1  -7    4.77    0.56
   0  -1  -7    4.85    0.61
   0  -1  -7    5.41    0.63
   0   1  -7    5.36    0.59
   0  -1  -7    4.89    0.57
   0   1  -7    4.66    0.68
   0  -1  -7    4.17    0.60
   0  -1  -7    4.34    0.60
   0   1  -7    6.00    0.59
   0   1  -7    5.28    0.75
   0  -1  -7    5.98    0.91
   0   1  -8    2.16    0.73
   0   1  -8    4.02    0.81
   0  -1  -8    2.40    0.76
   0  -1  -8    3.36    1.01
   0  -1  -8    3.11    0.84
   0  -1  -8    3.11    0.63
   0   1  -8    2.48    0.55
   0   1  -8    3.46    0.71
   0  -1  -8    3.36    1.00
   0  -1  -8    2.30    0.55
   0  -1  -8    2.91    0.64
   0  -1  -8    3.03    0.57
   0   1  -8    2.89    0.58
   0  -1  -8    2.03    0.83
   0  -1  -8    2.96    0.95
   0  -1  -8    2.33    0.87
   0   1  -8    2.90    0.97
   0   1  -8    2.20    0.84
   0   1  -8    2.69    0.86
   0  -1  -8    2.02    0.92
   0  -1  -8    1.84    0.93
   0   1  -8    1.11    0.90
   0  -1  -8    2.51    0.87
   0   1  -8    3.30    0.88
   0  -1  -8    2.53    0.90
   0   1  -8    3.79    0.90
   0  -1  -9  451.02   13.82
   0   1  -9  462.78   13.79
   0  -1  -9  491.67   13.97
   0   1  -9  457.00   13.80
   0  -1  -9  468.19   13.79
   0   1  -9  486.39   13.89
   0   1  -9  458.34   13.75
   0  -1  -9  450.85   13.86
   0   1  -9  468.17   13.65
   0  -1  -9  449.17   13.67
   0  -1  -9  441.10   13.91
   0  -1  -9  445.51   13.67
   0  -1  -9  461.35   13.65
   0   1  -9  459.29   13.72
   0   1  -9  474.02   13.69
   0   1  -9  469.27   13.92
   0  -1  -9  459.93   13.83
   0   1  -9  499.60   13.83
   0   1  -9  475.19   13.93
   0   1  -9  462.28   13.87
   0   1  -9  468.40   13.78
   0   1  -9  496.08   13.95
   0  -1  -9  455.93   13.95
   0  -1  -9  466.48   13.90
   0  -1  -9  463.83   13.99
   0   1  -9  454.61   13.78
   0  -1  -9  472.64   13.92
   0  -1  -9  473.44   13.85
   0   1  -9  473.55   13.87
   0   1  -9  470.92   13.82
   0   1  -9  467.14   13.89
   0  -1  -9  478.76   13.83
   0  -1  -9  453.81   13.82
   0   1  -9  459.02   13.83
   0  -1  -9  457.57   13.91
   0  -1  -9  437.80   13.93
   0  -1  -9  462.50   13.89
   0  -1 -10  963.54   27.71
   0  -1 -10  935.15   27.53
   0   1 -10  957.94   27.53
   0  -1 -10  927.06   27.63
   0  -1 -10  933.91   27.59
   0   1 -10  938.17   27.56
   0   1 -10  937.54   27.56
   0   1 -10  984.62   27.65
   0  -1 -10  958.50   27.45
   0   1 -10  941.12   27.56
   0  -1 -10  927.00   27.70
   0  -1 -10  957.17   27.41
   0  -1 -10  930.84   27.43
   0   1 -10  945.59   27.48
   0   1 -10  956.13   27.43
   0   1 -10  940.19   27.54
   0   1 -10  946.11   27.62
   0  -1 -10  955.68   27.67
   0   1 -10  939.84   27.56
   0   1 -10  936.91   27.68
   0  -1 -10  935.59   27.75
   0  -1 -10  937.66   27.44
   0  -1 -10  947.91   27.47
   0   1 -10  940.63   27.68
   0  -1 -10  903.27   27.57
   0  -1 -10  973.91   27.70
   0  -1 -10  941.69   27.59
   0   1 -10  958.34   27.59
   0  -1 -10  913.40   27.70
   0   1 -10 1009.93   27.60
   0   1 -10  944.49   27.64
   0   1 -10  926.94   27.66
   0  -1 -10  930.97   27.59
   0  -1 -10  943.66   27.66
   0   1 -10  959.59   27.59
   0  -1 -10  933.13   27.60
   0  -1 -10  992.28   27.59
   0   1 -10  964.54   27.69
   0  -1 -10  942.78   27.69
   0  -1 -10  931.16   27.73
   0   1 -11 1265.66   37.53
   0  -1 -11 1318.02   37.68
   0  -1 -11 1280.26   37.60
   0   1 -11 1284.04   37.52
   0   1 -11 1278.39   37.47
   0  -1 -11 1285.52   37.50
   0  -1 -11 1274.96   37.56
   0   1 -11 1332.68   37.62
   0  -1 -11 1298.20   37.40
   0   1 -11 1260.81   37.36
   0   1 -11 1278.81   37.43
   0  -1 -11 1270.40   37.68
   0  -1 -11 1275.93   37.34
   0  -1 -11 1285.80   37.39
   0   1 -11 1278.34   37.52
   0   1 -11 1309.18   37.67
   0  -1 -11 1293.07   37.74
   0  -1 -11 1275.75   37.57
   0  -1 -11 1279.41   37.63
   0  -1 -11 1271.60   37.68
   0   1 -11 1297.18   37.53
   0   1 -11 1300.86   37.56
   0  -1 -11 1363.42   37.60
   0  -1 -11 1324.70   37.68
   0  -1 -11 1314.82   37.44
   0  -1 -11 1315.62   37.40
   0   1 -11 1278.40   37.60
   0   1 -11 1293.15   37.50
   0   1 -11 1281.32   37.66
   0   1 -11 1375.23   37.57
   0   1 -11 1325.78   37.67
   0   1 -11 1309.02   37.59
   0   1 -11 1279.67   37.54
   0   1 -11 1312.00   37.66
   0  -1 -11 1301.64   37.67
   0  -1 -11 1291.53   37.55
   0  -1 -11 1289.74   37.64
   0  -1 -11 1260.18   37.70
   0  -1 -11 1306.60   37.53
   0  -1 -11 1277.29   37.55
   0   1 -11 1292.76   37.39
   0   1 -12   63.56    2.58
   0  -1 -12   55.01    2.50
   0  -1 -12   58.93    2.56
   0  -1 -12   52.95    2.57
   0  -1 -12   58.66    2.50
   0   1 -12   62.24    2.47
   0   1 -12   61.04    2.54
   0  -1 -12   59.26    2.67
   0   1 -12   59.69    2.40
   0  -1 -12   59.36    2.35
   0   1 -12   65.51    2.38
   0   1 -12   59.67    2.32
   0   1 -12   57.37    2.51
   0  -1 -12   55.89    2.67
   0  -1 -12   59.63    2.29
   0  -1 -12   58.77    2.33
   0  -1 -12   56.34    2.64
   0   1 -12   60.61    2.65
   0  -1 -12   55.66    2.73
   0  -1 -12   58.01    2.54
   0   1 -12   57.35    2.67
   0  -1 -12   56.44    2.33
   0   1 -12   62.83    2.49
   0   1 -12   61.89    2.63
   0  -1 -12   57.71    2.62
   0   1 -12   59.95    2.56
   0   1 -12   65.88    2.57
   0  -1 -12   61.01    2.41
   0   1 -12   60.08    2.58
   0   1 -12   57.58    2.48
   0  -1 -12   63.31    2.67
   0   1 -12   58.49    2.67
   0  -1 -12   56.72    2.56
   0   1 -12   57.57    2.63
   0  -1 -12   60.50    2.54
   0   1 -12   61.30    2.39
   0  -1 -12   54.63    2.52
   0  -1 -12   56.44    2.68
   0  -1 -12   64.01    2.54
   0  -1 -12   58.15    2.62
   0   1 -12   63.99    2.60
   0  -1 -12   56.77    2.63
   0   1 -12   58.52    2.46
   0  -1 -12   49.59    2.59
   0   1 -13   42.91    2.10
   0  -1 -13   43.75    2.24
   0  -1 -13   45.92    2.24
   0  -1 -13   42.26    2.23
   0   1 -13   45.78    2.20
   0  -1 -13   44.22    2.15
   0   1 -13   45.18    2.16
   0  -1 -13   48.84    2.39
   0  -1 -13   47.23    2.00
   0   1 -13   43.53    1.94
   0  -1 -13   50.50    1.99
   0   1 -13   43.02    2.02
   0   1 -13   41.09    2.11
   0   1 -13   42.70    1.94
   0  -1 -13   47.15    2.03
   0  -1 -13   50.12    2.44
   0  -1 -13   47.41    2.22
   0  -1 -13   43.27    1.99
   0  -1 -13   41.89    2.40
   0   1 -13   44.10    2.13
   0  -1 -13   45.43    2.27
   0   1 -13   40.88    2.06
   0   1 -13   44.70    2.31
   0  -1 -13   42.48    2.03
   0  -1 -13   49.42    2.23
   0   1 -13   42.77    2.21
   0  -1 -13   41.12    2.26
   0   1 -13   43.11    2.23
   0   1 -13   48.23    2.40
   0  -1 -13   46.22    2.31
   0   1 -13   45.57    2.16
   0   1 -13   43.11    2.35
   0   1 -13   44.90    2.22
   0  -1 -13   45.34    2.37
   0  -1 -13   44.74    2.13
   0  -1 -13   49.38    2.39
   0  -1 -13   46.52    2.25
   0  -1 -13   42.34    2.17
   0   1 -13   44.79    2.03
   0   1 -13   44.38    2.21
   0  -1 -13   45.36    2.27
   0   1 -13   43.49    2.08
   0  -1 -13   44.02    2.04
   0   1 -13   44.27    2.28
   0  -1 -13   43.73    2.32
   0   1 -14  126.55    4.82
   0   1 -14  133.82    4.77
   0  -1 -14  133.18    4.91
   0  -1 -14  138.11    4.90
   0  -1 -14  134.51    5.01
   0   1 -14  141.40    4.88
   0  -1 -14  134.88    4.80
   0  -1 -14  133.89    4.92
   0   1 -14  131.25    4.61
   0   1 -14  135.92    4.71
   0  -1 -14  139.79    4.67
   0  -1 -14  137.76    4.61
   0   1 -14  143.46    4.86
   0  -1 -14  145.71    4.71
   0   1 -14  129.87    4.59
   0  -1 -14  144.32    5.09
   0  -1 -14  143.43    4.92
   0   1 -14  128.93    4.76
   0   1 -14  131.91    4.88
   0  -1 -14  140.83    5.14
   0   1 -14  135.97    4.97
   0  -1 -14  135.26    4.71
   0  -1 -14  138.58    5.05
   0  -1 -14  134.14    4.92
   0   1 -14  134.67    5.04
   0  -1 -14  139.45    4.98
   0   1 -14  138.28    4.80
   0   1 -14  140.67    4.94
   0   1 -14  138.29    4.97
   0  -1 -14  136.95    4.69
   0   1 -14  138.32    4.86
   0  -1 -14  141.91    5.01
   0   1 -14  143.50    4.98
   0   1 -14  131.22    4.64
   0   1 -14  132.33    4.67
   0   1 -14  140.32    5.00
   0   1 -14  136.57    4.76
   0  -1 -14  134.55    5.02
   0  -1 -14  139.04    4.89
   0  -1 -14  142.86    4.86
   0   1 -14  134.95    4.99
   0  -1 -14  137.01    4.90
   0  -1 -14  140.62    5.03
   0  -1 -14  140.34    5.11
   0  -1 -14  133.50    4.95
   0   1 -14  144.29    4.93
   0  -1 -14  132.60    4.72
   0   1 -15    8.82    1.20
   0   1 -15    8.73    1.32
   0  -1 -15    8.20    1.24
   0  -1 -15   10.97    1.49
   0  -1 -15    9.76    1.45
   0  -1 -15   10.97    1.41
   0   1 -15    9.67    1.38
   0  -1 -15   10.07    1.50
   0   1 -15   11.10    1.42
   0   1 -15    9.75    1.07
   0   1 -15   11.69    1.30
   0   1 -15    9.67    1.19
   0   1 -15   10.82    1.07
   0  -1 -15   11.46    1.53
   0  -1 -15   10.33    1.11
   0  -1 -15   11.71    1.18
   0   1 -15    8.90    1.23
   0  -1 -15   10.55    1.15
   0   1 -15    8.95    1.43
   0   1 -15    7.99    1.34
   0  -1 -15   10.91    1.52
   0  -1 -15   11.04    1.56
   0   1 -15    9.43    1.43
   0  -1 -15   12.25    1.25
   0  -1 -15   12.26    1.40
   0   1 -15    7.09    1.35
   0   1 -15   10.13    1.26
   0  -1 -15   11.07    1.51
   0   1 -15    9.06    1.52
   0   1 -15    7.73    1.46
   0  -1 -15   12.26    1.44
   0  -1 -15    7.70    1.33
   0  -1 -15   10.86    1.45
   0  -1 -15    9.37    1.27
   0  -1 -15    9.24    1.47
   0   1 -15    9.22    1.23
   0  -1 -15   11.80    1.25
   0   1 -15    9.75    1.42
   0  -1 -15    9.47    1.39
   0   1 -15   10.04    1.20
   0   1 -15    9.93    1.11
   0  -1 -15    8.26    1.43
   0  -1 -15    9.63    1.54
   0   1 -15    8.39    1.37
   0  -1 -15   11.54    1.44
   0  -1 -16 1321.26   39.78
   0   1 -16 1369.84   39.83
   0   1 -16 1347.23   39.78
   0   1 -16 1378.53   39.81
   0  -1 -16 1364.36   39.68
   0  -1 -16 1347.61   39.91
   0   1 -16 1381.24   39.78
   0  -1 -16 1391.74   39.87
   0  -1 -16 1336.19   39.79
   0   1 -16 1359.63   39.73
   0   1 -16 1374.06   39.66
   0  -1 -16 1389.26   39.56
   0   1 -16 1359.37   39.59
   0  -1 -16 1373.84   39.96
   0   1 -16 1325.64   39.69
   0   1 -16 1351.43   39.48
   0  -1 -16 1391.50   39.56
   0  -1 -16 1334.38   39.60
   0   1 -16 1325.80   39.49
   0  -1 -16 1349.76   40.06
   0  -1 -16 1332.57   39.55
   0   1 -16 1391.57   39.73
   0  -1 -16 1354.33   39.60
   0  -1 -16 1361.96   39.96
   0  -1 -16 1387.00   39.88
   0   1 -16 1339.35   39.95
   0   1 -16 1320.03   39.68
   0   1 -16 1345.35   39.91
   0   1 -16 1401.32   39.91
   0  -1 -16 1367.75   39.91
   0   1 -16 1337.61   39.74
   0   1 -16 1396.22   39.93
   0   1 -16 1384.53   39.73
   0  -1 -16 1386.67   39.79
   0  -1 -16 1310.70   39.77
   0   1 -16 1343.60   39.82
   0   1 -16 1352.81   39.77
   0  -1 -16 1327.71   39.79
   0  -1 -16 1382.92   39.71
   0   1 -16 1414.99   39.82
   0   1 -16 1337.85   39.65
   0  -1 -16 1368.61   40.03
   0  -1 -16 1360.76   39.90
   0   1 -16 1330.53   39.52
   0  -1 -16 1360.24   39.62
   0  -1 -16 1310.83   39.91
   0  -1 -16 1379.32   39.80
   0  -1 -16 1363.26   39.78
   0   1 -16 1373.46   39.57
   0  -1 -16 1358.84   39.95
   0   1 -16 1352.26   39.91
   0   1 -17   46.94    2.43
   0  -1 -17   43.46    2.66
   0   1 -17   49.58    2.60
   0  -1 -17   44.58    2.47
   0   1 -17   46.18    2.57
   0  -1 -17   44.23    2.69
   0  -1 -17   45.71    2.63
   0   1 -17   47.15    2.61
   0  -1 -17   47.62    2.68
   0  -1 -17   41.50    2.58
   0   1 -17   52.42    2.73
   0   1 -17   50.57    2.69
   0  -1 -17   40.50    2.63
   0  -1 -17   42.47    2.26
   0  -1 -17   43.00    2.25
   0   1 -17   49.45    2.30
   0   1 -17   47.02    2.38
   0   1 -17   46.27    2.24
   0  -1 -17   42.93    2.32
   0   1 -17   55.92    2.86
   0   1 -17   53.59    2.57
   0   1 -17   53.44    2.71
   0   1 -17   49.58    2.56
   0   1 -17   52.36    2.71
   0  -1 -17   48.09    2.74
   0  -1 -17   48.53    2.39
   0  -1 -17   51.17    2.88
   0   1 -17   53.19    2.57
   0  -1 -17   48.38    2.67
   0  -1 -17   54.41    2.71
   0   1 -17   53.46    2.79
   0   1 -17   53.40    2.89
   0  -1 -17   48.14    2.69
   0   1 -17   51.53    2.72
   0  -1 -17   50.04    2.37
   0  -1 -17   51.14    2.63
   0   1 -17   52.03    2.61
   0  -1 -17   48.51    2.81
   0  -1 -17   49.80    2.50
   0   1 -17   51.96    2.75
   0   1 -17   51.14    2.50
   0  -1 -17   47.50    2.67
   0  -1 -17   46.51    2.59
   0  -1 -17   49.59    2.76
   0  -1 -17   45.73    2.62
   0   1 -17   48.42    2.33
   0   1 -17   53.49    2.46
   0  -1 -17   49.48    2.82
   0   1 -17   60.49    2.87
   0  -1 -17   49.05    2.46
   0   1 -18  326.95   10.75
   0  -1 -18  327.12   10.76
   0  -1 -18  325.86   10.87
   0  -1 -18  344.27   10.88
   0   1 -18  331.18   10.69
   0   1 -18  324.19   10.49
   0   1 -18  327.61   10.74
   0   1 -18  327.06   10.67
   0  -1 -18  334.54   10.63
   0  -1 -18  332.60   10.78
   0   1 -18  323.25   10.70
   0  -1 -18  336.09   10.79
   0   1 -18  318.28   10.53
   0   1 -18  315.75   10.36
   0  -1 -18  327.55   10.52
   0  -1 -18  348.76   10.97
   0   1 -18  323.43   10.61
   0  -1 -18  346.38   10.50
   0   1 -18  329.30   10.51
   0   1 -18  333.75   10.39
   0  -1 -18  347.02   10.48
   0  -1 -18  337.94   10.55
   0   1 -18  340.78   10.85
   0  -1 -18  337.11   10.76
   0   1 -18  332.47   10.78
   0  -1 -18  327.36   10.74
   0  -1 -18  338.70   10.72
   0   1 -18  315.77   10.89
   0   1 -18  326.01   10.62
   0  -1 -18  324.03   10.88
   0   1 -18  318.78   10.79
   0  -1 -18  331.71   10.48
   0   1 -18  333.01   10.65
   0  -1 -18  328.57   10.80
   0  -1 -18  333.44   11.04
   0   1 -18  320.13   10.67
   0   1 -18  330.49   10.88
   0   1 -18  323.48   10.75
   0   1 -18  317.96   10.60
   0  -1 -18  340.55   10.59
   0  -1 -18  348.88   11.06
   0  -1 -18  327.34   10.90
   0  -1 -18  337.21   10.75
   0   1 -18  320.17   10.40
   0  -1 -18  326.92   10.82
   0  -1 -18  330.64   10.68
   0  -1 -18  338.06   10.93
   0   1 -18  344.33   10.52
   0   1 -18  312.74   10.85
   0  -1 -18  337.48   10.64
   0   1 -18  328.10   10.85
   0   1 -18  341.09   10.79
   0   1 -18  327.44   10.58
   0  -1 -19  369.59   11.53
   0   1 -19  352.16   11.38
   0   1 -19  345.77   11.43
   0  -1 -19  358.20   11.29
   0  -1 -19  355.16   11.46
   0  -1 -19  347.28   11.39
   0  -1 -19  352.04   11.52
   0   1 -19  338.67   11.39
   0   1 -19  343.69   11.16
   0  -1 -19  340.18   11.43
   0  -1 -19  349.10   11.33
   0  -1 -19  338.03   11.53
   0   1 -19  363.79   11.27
   0   1 -19  352.61   11.44
   0   1 -19  342.83   11.33
   0  -1 -19  355.01   11.20
   0   1 -19  346.78   11.03
   0   1 -19  343.88   11.04
   0   1 -19  360.01   11.20
   0   1 -19  348.87   11.30
   0  -1 -19  355.47   11.11
   0  -1 -19  361.20   11.14
   0  -1 -19  372.04   11.65
   0   1 -19  341.00   11.49
   0   1 -19  337.01   11.58
   0   1 -19  339.99   11.28
   0  -1 -19  347.51   11.18
   0  -1 -19  342.55   11.71
   0   1 -19  365.13   11.56
   0  -1 -19  347.10   11.59
   0   1 -19  342.65   11.37
   0   1 -19  359.61   11.62
   0  -1 -19  351.64   11.47
   0   1 -19  352.19   11.46
   0   1 -19  364.89   11.36
   0  -1 -19  345.03   10.97
   0  -1 -19  365.16   11.42
   0  -1 -19  352.23   11.15
   0   1 -19  356.36   11.32
   0  -1 -19  356.73   11.49
   0  -1 -19  353.84   11.44
   0   1 -19  354.84   11.41
   0  -1 -19  350.93   11.59
   0  -1 -19  355.51   11.22
   0  -1 -19  347.21   11.60
   0   1 -19  352.72   11.26
   0  -1 -19  361.15   11.46
   0   1 -19  335.08   11.06
   0  -1 -19  341.68   11.24
   0   1 -19  331.59   11.48
   0  -1 -19  347.34   11.51
   0   1 -19  367.72   11.49
   0  -1 -19  365.70   11.74
   0  -1 -19  360.00   11.38
   0   1 -19  353.02   11.62
   0  -1 -20   69.27    3.49
   0  -1 -20   65.75    3.47
   0   1 -20   73.46    3.44
   0  -1 -20   65.84    3.48
   0  -1 -20   74.25    3.54
   0   1 -20   80.05    3.57
   0  -1 -20   63.70    3.46
   0   1 -20   72.37    3.32
   0  -1 -20   66.79    3.41
   0   1 -20   68.52    3.45
   0   1 -20   69.40    3.43
   0   1 -20   70.53    3.26
   0  -1 -20   68.20    3.29
   0   1 -20   70.55    3.41
   0   1 -20   70.84    3.43
   0  -1 -20   66.46    3.27
   0   1 -20   71.84    3.09
   0   1 -20   70.34    3.22
   0  -1 -20   72.76    3.18
   0  -1 -20   70.12    3.19
   0   1 -20   66.97    3.01
   0   1 -20   69.33    3.31
   0  -1 -20   64.03    3.03
   0   1 -20   68.42    3.64
   0  -1 -20   71.67    3.54
   0  -1 -20   74.45    3.22
   0   1 -20   73.47    3.67
   0   1 -20   71.95    3.37
   0   1 -20   67.68    3.47
   0  -1 -20   73.36    3.24
   0  -1 -20   69.10    3.60
   0  -1 -20   66.79    3.44
   0   1 -20   64.59    3.31
   0  -1 -20   70.12    3.42
   0  -1 -20   67.71    3.71
   0   1 -20   77.95    3.63
   0   1 -20   72.04    3.53
   0   1 -20   81.24    3.65
   0  -1 -20   66.80    2.99
   0  -1 -20   73.48    3.46
   0  -1 -20   64.38    3.42
   0   1 -20   74.43    3.39
   0   1 -20   75.40    3.36
   0  -1 -20   68.45    3.65
   0  -1 -20   72.88    3.49
   0  -1 -20   72.67    3.39
   0  -1 -20   68.77    3.47
   0  -1 -20   74.38    3.66
   0   1 -20   75.82    3.56
   0  -1 -20   65.28    3.55
   0  -1 -20   66.08    3.26
   0   1 -20   73.49    3.32
   0   1 -20   71.09    3.52
   0   1 -20   65.42    3.07
   0   1 -20   65.38    3.53
   0  -1 -20   69.13    3.25
   0   1 -21    3.12    1.54
   0   1 -21    3.14    1.40
   0  -1 -21    3.85    1.33
   0  -1 -21    4.23    1.59
   0  -1 -21    3.25    1.59
   0  -1 -21    2.39    1.23
   0   1 -21    0.82    1.32
   0   1 -21    2.85    1.32
   0  -1 -21    1.72    1.49
   0  -1 -21    3.84    1.56
   0   1 -21    2.09    1.43
   0   1 -21    2.44    1.30
   0  -1 -21    3.09    1.58
   0   1 -21    3.63    1.44
   0   1 -21    5.45    1.44
   0  -1 -21    2.54    1.53
   0   1 -21    4.57    1.06
   0   1 -21    2.79    1.26
   0  -1 -21    3.86    1.12
   0  -1 -21    3.96    1.19
   0   1 -21    3.32    1.27
   0   1 -21    2.63    1.02
   0  -1 -21    3.25    1.05
   0   1 -21    1.90    1.49
   0   1 -21    2.38    1.55
   0   1 -21    1.94    1.45
   0  -1 -21    2.04    1.72
   0  -1 -21    2.27    1.45
   0   1 -21    4.25    1.46
   0  -1 -21    4.65    1.10
   0   1 -21    2.51    1.51
   0   1 -21    1.84    1.26
   0   1 -21    1.65    1.33
   0  -1 -21    3.03    1.22
   0   1 -21    4.34    1.37
   0  -1 -21    2.38    1.26
   0  -1 -21    1.72    1.51
   0  -1 -21    1.17    1.38
   0   1 -21    3.38    1.44
   0  -1 -21    3.03    1.57
   0  -1 -21    3.10    1.43
   0  -1 -21    2.04    1.10
   0  -1 -21    2.37    1.68
   0  -1 -21    3.21    1.66
   0  -1 -21    3.11    1.43
   0  -1 -21    3.10    1.36
   0  -1 -21    2.70    1.51
   0   1 -21    3.82    1.45
   0   1 -21    3.17    1.49
   0   1 -21    1.42    1.46
   0   1 -21    2.01    1.07
   0  -1 -21    3.64    1.55
   0  -1 -21    2.77    1.31
   0   1 -21    2.86    1.54
   0  -1 -21    1.47    1.21
   0  -1 -21    2.45    0.95
   0   1 -22    3.47    1.21
   0  -1 -22   -1.18    1.60
   0   1 -22    3.16    1.46
   0  -1 -22    1.37    1.40
   0   1 -22    1.93    1.46
   0  -1 -22    2.54    1.53
   0   1 -22    1.85    1.15
   0   1 -22    2.62    1.53
   0   1 -22    1.62    1.25
   0   1 -22    1.93    1.44
   0  -1 -22    1.16    1.49
   0  -1 -22    1.74    1.34
   0   1 -22    0.78    1.36
   0  -1 -22    3.08    1.31
   0  -1 -22    1.27    1.59
   0  -1 -22    0.36    1.20
   0   1 -22    3.21    1.57
   0  -1 -22    2.07    1.02
   0  -1 -22    0.82    1.17
   0   1 -22    0.76    1.28
   0   1 -22    1.88    1.00
   0   1 -22    1.88    1.23
   0  -1 -22    2.69    1.52
   0  -1 -22    0.26    1.48
   0   1 -22    2.58    1.33
   0   1 -22    1.00    1.39
   0  -1 -22    2.10    1.20
   0   1 -22    0.12    1.15
   0   1 -22    1.56    1.54
   0  -1 -22    0.98    1.42
   0  -1 -22   -0.83    1.44
   0  -1 -22    0.76    1.26
   0   1 -22    2.15    1.54
   0  -1 -22    1.24    1.01
   0  -1 -22    0.94    1.07
   0   1 -22   -0.90    1.47
   0  -1 -22    1.10    1.40
   0  -1 -22    3.44    1.65
   0   1 -22    1.51    1.38
   0  -1 -22   -0.62    1.58
   0   1 -22    1.15    1.20
   0  -1 -22    1.29    1.15
   0   1 -22    1.34    1.49
   0  -1 -22    1.57    1.21
   0  -1 -22    2.13    1.40
   0   1 -22    1.45    1.47
   0   1 -22   -0.10    1.10
   0  -1 -22    4.01    1.58
   0   1 -22    4.05    1.56
   0   1 -22    1.87    1.30
   0  -1 -22    1.50    1.23
   0  -1 -22    1.34    0.88
   0  -1 -22    2.97    1.70
   0  -1 -22   -0.57    1.59
   0  -1 -22    0.97    1.30
   0   1 -22    0.28    1.40
   0  -1 -22    1.30    1.46
   0   1 -23   26.95    2.26
   0  -1 -23   26.11    2.29
   0  -1 -23   26.81    2.17
   0   1 -23   28.15    2.30
   0   1 -23   27.05    2.45
   0   1 -23   28.26    2.16
   0   1 -23   31.71    2.42
   0   1 -23   26.58    2.37
   0   1 -23   30.76    2.23
   0  -1 -23   24.22    2.41
   0  -1 -23   29.21    2.23
   0   1 -23   25.52    1.99
   0  -1 -23   27.44    2.50
   0   1 -23   30.00    2.39
   0  -1 -23   27.77    2.37
   0  -1 -23   28.82    1.91
   0   1 -23   28.97    2.40
   0  -1 -23   24.92    2.06
   0  -1 -23   26.96    2.45
   0   1 -23   30.86    2.24
   0  -1 -23   27.52    2.42
   0   1 -23   27.77    2.11
   0   1 -23   22.63    2.14
   0   1 -23   27.00    2.40
   0  -1 -23   29.65    2.48
   0  -1 -23   26.07    2.01
   0   1 -23   24.66    2.13
   0  -1 -23   26.83    2.61
   0   1 -23   27.14    2.41
   0  -1 -23   28.85    1.96
   0  -1 -23   26.66    2.36
   0  -1 -23   30.73    2.46
   0  -1 -23   24.87    2.24
   0   1 -23   25.72    2.48
   0  -1 -23   29.06    2.16
   0   1 -23   31.61    2.27
   0   1 -23   27.05    2.15
   0  -1 -23   29.57    2.51
   0   1 -23   29.62    2.25
   0   1 -23   27.35    2.38
   0   1 -23   29.41    2.49
   0  -1 -23   23.87    2.10
   0   1 -23   27.26    2.41
   0   1 -23   27.08    2.38
   0  -1 -23   27.23    2.48
   0   1 -23   27.47    2.01
   0  -1 -23   28.64    2.44
   0  -1 -23   25.72    1.78
   0   1 -23   28.95    2.48
   0  -1 -23   30.95    2.44
   0   1 -23   24.87    1.94
   0  -1 -23   29.49    2.53
   0  -1 -23   30.08    2.21
   0   1 -23   25.13    2.28
   0  -1 -23   29.30    2.36
   0   1 -23   33.43    2.64
   0  -1 -23   28.02    2.19
   0  -1 -23   33.37    2.74
   0   1 -23   28.75    2.27
   0   1 -24  270.15    9.65
   0  -1 -24  263.48    9.00
   0  -1 -24  271.08    9.37
   0  -1 -24  259.39    9.56
   0   1 -24  266.58    9.56
   0  -1 -24  257.09    9.54
   0   1 -24  259.88    9.57
   0   1 -24  283.52    9.46
   0   1 -24  287.61    9.67
   0   1 -24  268.61    9.66
   0   1 -24  255.82    9.21
   0  -1 -24  271.80    9.71
   0   1 -24  277.25    9.61
   0   1 -24  274.67    9.22
   0  -1 -24  269.85    9.26
   0  -1 -24  265.40    9.79
   0  -1 -24  265.09    9.46
   0   1 -24  286.55    9.40
   0  -1 -24  279.07    9.36
   0   1 -24  274.66    9.16
   0  -1 -24  271.76    9.21
   0  -1 -24  276.40    9.26
   0  -1 -24  273.05    9.44
   0  -1 -24  272.31    9.61
   0   1 -24  253.16    9.31
   0  -1 -24  253.28    9.19
   0   1 -24  277.78    9.28
   0   1 -24  285.13    9.65
   0   1 -24  272.28    9.48
   0   1 -24  284.54    9.75
   0   1 -24  269.79    9.72
   0   1 -24  269.69    9.94
   0  -1 -24  259.34    9.26
   0   1 -24  263.29    9.36
   0  -1 -24  277.14    9.69
   0  -1 -24  274.50    9.75
   0  -1 -24  273.56    9.65
   0  -1 -24  260.69    9.93
   0   1 -24  293.35    9.84
   0  -1 -24  278.24    9.82
   0   1 -24  284.37    9.49
   0  -1 -24  265.55    9.04
   0   1 -24  268.14    9.65
   0   1 -24  281.29    9.53
   0   1 -24  277.54    9.89
   0  -1 -24  280.60    9.88
   0  -1 -24  286.36    9.45
   0  -1 -24  276.09    9.76
   0  -1 -24  254.80    9.73
   0   1 -24  286.66    9.48
   0   1 -24  274.83    9.67
   0  -1 -24  274.94    9.49
   0  -1 -24  250.55    9.27
   0  -1 -24  258.55    8.87
   0   1 -24  266.38    9.75
   0  -1 -24  283.50    9.70
   0   1 -24  282.16    9.71
   0   1 -24  252.42    9.08
   0   1 -24  275.52    9.16
   0   1 -25    0.35    1.22
   0   1 -25    0.47    1.52
   0  -1 -25    2.99    1.18
   0   1 -25    2.10    1.41
   0  -1 -25    0.86    1.23
   0  -1 -25    5.25    1.63
   0   1 -25    2.39    1.13
   0   1 -25    6.53    1.45
   0  -1 -25    5.09    1.35
   0  -1 -25    1.17    1.09
   0  -1 -25    3.35    1.25
   0  -1 -25    1.24    1.63
   0   1 -25    1.19    1.42
   0   1 -25    0.14    1.27
   0   1 -25    3.21    1.49
   0   1 -25    0.93    1.60
   0   1 -25    1.22    1.54
   0  -1 -25    0.15    1.67
   0  -1 -25    1.82    1.16
   0  -1 -25    1.64    1.31
   0  -1 -25    1.48    1.55
   0  -1 -25    1.28    1.19
   0  -1 -25    2.78    1.69
   0   1 -25    2.34    1.75
   0  -1 -25    2.10    1.42
   0  -1 -25    1.37    1.25
   0   1 -25    0.60    1.44
   0   1 -25    0.80    1.53
   0   1 -25    0.82    1.49
   0   1 -25    3.24    1.40
   0   1 -25    1.57    1.29
   0   1 -25    3.78    1.45
   0   1 -25    0.34    1.47
   0  -1 -25    1.29    1.36
   0   1 -25    2.34    1.49
   0  -1 -25    1.87    1.74
   0   1 -25    4.51    1.67
   0  -1 -25    1.55    1.71
   0   1 -25    3.37    1.80
   0  -1 -25    1.81    1.46
   0   1 -25    2.12    1.43
   0   1 -25    1.44    1.09
   0  -1 -25    1.65    1.76
   0  -1 -25    2.11    1.40
   0   1 -25    2.09    1.75
   0  -1 -26  139.84    5.79
   0   1 -26  134.38    5.90
   0  -1 -26  135.14    5.52
   0  -1 -26  134.00    5.87
   0  -1 -26  132.05    5.88
   0   1 -26  143.23    5.94
   0  -1 -26  150.30    6.19
   0  -1 -26  136.69    5.30
   0  -1 -26  129.47    6.03
   0   1 -26  142.17    5.96
   0   1 -26  140.56    5.61
   0   1 -26  137.25    5.77
   0   1 -26  140.14    5.86
   0  -1 -26  137.98    5.59
   0   1 -26  148.90    5.73
   0   1 -26  144.02    5.48
   0  -1 -26  138.26    5.48
   0  -1 -26  143.03    5.58
   0   1 -26  128.54    5.60
   0  -1 -26  127.43    5.89
   0   1 -26  137.32    5.97
   0   1 -26  134.02    5.52
   0  -1 -26  133.85    5.57
   0  -1 -26  121.99    5.41
   0  -1 -26  127.55    5.26
   0  -1 -26  132.22    5.64
   0   1 -26  144.62    5.75
   0  -1 -26  126.03    5.54
   0   1 -26  139.21    5.42
   0  -1 -27   70.92    3.69
   0   1 -27   74.89    4.05
   0  -1 -27   77.05    4.15
   0  -1 -27   71.72    3.86
   0  -1 -27   69.51    4.17
   0   1 -27   75.04    4.13
   0   1 -27   73.20    4.09
   0   1 -27   77.94    4.21
   0   1 -27   77.58    4.18
   0  -1 -27   76.10    4.11
   0  -1 -27   65.89    4.12
   0   1 -27   71.60    3.85
   0   1 -27   73.87    4.11
   0   1 -27   72.87    3.85
   0   1 -27   78.48    4.13
   0  -1 -27   73.18    4.11
   0  -1 -27   69.66    3.67
   0  -1 -27   73.77    3.70
   0   1 -27   75.58    3.65
   0  -1 -27   71.18    3.73
   0   1 -27   75.47    3.83
   0   1 -27   76.16    3.83
   0  -1 -27   71.84    4.09
   0   1 -27   79.71    3.98
   0   1 -27   69.70    4.09
   0  -1 -27   77.72    4.32
   0  -1 -27   75.03    4.13
   0  -1 -27   66.48    3.65
   0   1 -27   77.75    4.19
   0  -1 -27   69.12    4.05
   0   1 -27   75.29    4.44
   0   1 -27   82.81    4.19
   0   1 -27   78.18    4.01
   0  -1 -27   77.05    3.89
   0   1 -27   74.15    4.14
   0   1 -27   73.31    3.93
   0   1 -27   80.66    4.07
   0   1 -27   80.70    4.29
   0  -1 -27   81.11    4.24
   0  -1 -27   73.52    4.29
   0   1 -27   67.51    4.10
   0   1 -27   74.08    4.31
   0  -1 -28   22.27    2.52
   0   1 -28   17.05    2.37
   0   1 -28   19.76    2.28
   0   1 -28   15.51    2.22
   0  -1 -28   17.32    1.98
   0  -1 -28   18.54    2.15
   0   1 -28   18.28    2.14
   0  -1 -28   18.86    2.11
   0   1 -28   18.07    2.24
   0   1 -28   13.74    1.98
   0   1 -28   17.71    2.33
   0   1 -28   17.95    2.00
   0  -1 -28   18.34    2.18
   0  -1 -28   17.60    2.36
   0  -1 -28   15.81    2.28
   0   1 -28   15.69    2.26
   0  -1 -28   19.19    2.52
   0   1 -28   18.25    2.30
   0   1 -28   16.88    2.21
   0  -1 -28   19.68    2.46
   0   1 -28   17.11    1.82
   0  -1 -28   20.26    1.97
   0   1 -28   18.05    2.08
   0   1 -28   18.63    2.03
   0  -1 -28   13.54    1.92
   0  -1 -28   19.52    2.04
   0  -1 -28   18.83    2.51
   0  -1 -28   18.68    2.06
   0   1 -28   16.51    2.47
   0   1 -28   17.32    2.03
   0  -1 -28   17.23    2.02
   0   1 -28   18.03    1.99
   0   1 -28   20.47    2.14
   0  -1 -28   18.05    2.36
   0  -1 -28   17.19    2.23
   0  -1 -28   12.79    1.98
   0  -1 -28   16.53    1.99
   0   1 -28   20.72    2.49
   0   1 -28   16.61    2.26
   0   1 -28   17.17    2.03
   0  -1 -28   16.96    2.21
   0   1 -28   20.34    2.37
   0  -1 -28   18.06    2.37
   0   1 -28   19.23    2.41
   0   1 -28   18.60    2.15
   0   1 -28   17.33    1.81
   0   1 -28   18.44    2.17
   0  -1 -28   19.18    2.18
   0  -1 -28   16.09    2.29
   0   1 -28   15.92    2.38
   0  -1 -28   19.32    2.44
   0  -1 -28   20.44    2.55
   0   1 -28   15.17    2.18
   0   1 -28   15.56    2.27
   0   1 -28   19.53    2.19
   0   1 -29    7.22    2.04
   0   1 -29    4.63    1.91
   0  -1 -29    4.98    1.95
   0  -1 -29    1.80    1.47
   0  -1 -29    4.17    1.83
   0   1 -29    4.63    1.88
   0   1 -29    3.71    1.72
   0   1 -29    5.68    1.92
   0   1 -29    6.19    1.90
   0  -1 -29    3.51    1.92
   0  -1 -29    3.74    1.92
   0   1 -29    4.79    1.56
   0  -1 -29    4.60    1.83
   0  -1 -29    4.96    1.76
   0   1 -29    3.52    1.49
   0  -1 -29    4.16    1.32
   0  -1 -29    4.97    1.55
   0   1 -29    5.79    1.92
   0  -1 -29    4.80    1.58
   0   1 -29    3.77    1.83
   0   1 -29    4.86    1.66
   0  -1 -29    5.92    1.65
   0   1 -29    5.29    1.76
   0  -1 -29    4.61    1.55
   0  -1 -29    3.94    1.38
   0   1 -29    4.75    1.37
   0   1 -29    3.16    1.45
   0  -1 -29    2.61    1.55
   0   1 -29    4.23    1.54
   0  -1 -29    6.63    1.65
   0   1 -29    6.75    1.60
   0   1 -29    4.56    1.87
   0   1 -29    3.67    1.51
   0  -1 -29    2.97    1.78
   0   1 -29    7.22    1.76
   0  -1 -29    4.14    1.85
   0  -1 -29    6.72    1.89
   0   1 -29    5.09    2.10
   0  -1 -29    4.36    1.50
   0  -1 -29    1.08    1.51
   0  -1 -29    8.80    2.03
   0   1 -29    3.36    1.69
   0   1 -29    5.28    1.81
   0   1 -29    5.46    1.87
   0   1 -29    6.45    1.97
   0   1 -29    3.78    1.87
   0   1 -29    6.33    1.72
   0   1 -29    4.65    1.82
   0  -1 -29    3.15    1.70
   0  -1 -29    5.45    1.97
   0  -1 -29    2.79    1.66
   0   1 -29    7.44    2.17
   0  -1 -29    4.23    2.04
   0   1 -29    4.36    1.80
   0   1 -29    4.54    1.32
   0  -1 -30   71.64    4.21
   0  -1 -30   71.18    4.28
   0   1 -30   75.05    4.18
   0  -1 -30   68.13    4.02
   0  -1 -30   73.97    3.99
   0  -1 -30   64.18    4.11
   0   1 -30   66.71    4.16
   0   1 -30   69.91    4.21
   0  -1 -30   76.95    4.35
   0   1 -30   71.05    3.94
   0   1 -30   77.78    4.36
   0   1 -30   64.76    4.15
   0  -1 -30   67.95    3.91
   0  -1 -30   68.69    3.81
   0   1 -30   69.75    3.73
   0  -1 -30   61.83    4.25
   0   1 -30   71.08    3.99
   0   1 -30   69.86    4.29
   0   1 -30   69.43    4.16
   0  -1 -30   72.87    4.40
   0   1 -30   72.14    4.01
   0  -1 -30   69.28    3.86
   0   1 -30   70.12    3.69
   0  -1 -30   67.93    3.72
   0  -1 -30   72.32    3.83
   0   1 -30   68.42    3.81
   0   1 -30   73.66    3.97
   0  -1 -30   68.53    3.87
   0   1 -30   72.74    4.29
   0   1 -30   70.07    4.15
   0   1 -30   69.39    4.49
   0   1 -30   67.73    3.77
   0  -1 -30   65.69    3.98
   0  -1 -30   65.66    3.78
   0  -1 -30   67.59    3.82
   0   1 -30   65.66    3.93
   0   1 -30   66.50    3.92
   0  -1 -30   64.18    4.19
   0  -1 -30   69.59    4.19
   0   1 -30   66.22    3.86
   0  -1 -30   67.17    4.12
   0  -1 -30   67.85    4.23
   0   1 -30   70.81    4.28
   0  -1 -30   69.07    4.28
   0  -1 -30   72.30    4.38
   0   1 -30   76.68    4.34
   0  -1 -30   62.34    4.10
   0  -1 -30   74.76    4.03
   0   1 -30   67.90    4.41
   0   1 -30   65.68    3.58
   0   1 -30   73.04    4.11
   0  -1 -30   74.26    4.09
   0   1 -30   73.10    4.30
   0   1 -30   67.53    3.99
   0  -1 -31   -0.20    1.95
   0   1 -31    3.59    1.94
   0   1 -31    1.10    1.48
   0  -1 -31    2.64    1.97
   0   1 -31    2.62    1.89
   0   1 -31    1.92    1.96
   0   1 -31    1.00    1.72
   0  -1 -31    1.90    1.82
   0  -1 -31   -0.16    1.60
   0  -1 -31    3.77    2.01
   0   1 -31    1.40    1.81
   0  -1 -31    3.61    2.05
   0  -1 -31    1.38    1.47
   0   1 -31    1.06    1.48
   0   1 -31    2.22    1.79
   0  -1 -31    1.81    1.82
   0  -1 -31    1.99    1.86
   0   1 -31    1.46    1.77
   0  -1 -31    4.01    1.91
   0   1 -31    0.39    1.98
   0   1 -31    2.21    1.80
   0  -1 -31    0.80    1.58
   0  -1 -31    1.20    1.41
   0  -1 -31    3.63    1.62
   0   1 -31    2.56    1.35
   0  -1 -31    2.51    1.38
   0   1 -31    2.55    1.46
   0   1 -31    0.63    1.37
   0  -1 -31    1.89    1.99
   0   1 -31    0.17    1.47
   0   1 -31    2.40    1.78
   0  -1 -31    0.34    1.45
   0   1 -31    3.53    1.75
   0   1 -31    3.07    1.60
   0  -1 -31    1.26    1.72
   0  -1 -31    2.96    1.61
   0  -1 -31    0.80    1.84
   0  -1 -31    2.15    1.43
   0   1 -31    1.37    1.64
   0  -1 -31    2.10    1.69
   0  -1 -31    1.20    1.82
   0   1 -31    2.27    1.81
   0   1 -31    0.61    1.82
   0   1 -31    4.09    1.86
   0   1 -31    3.13    1.40
   0  -1 -31    1.49    1.78
   0  -1 -31    0.40    2.04
   0  -1 -31    1.83    1.88
   0  -1 -31   -0.51    1.68
   0  -1 -31    1.58    1.80
   0   1 -31    2.28    1.94
   0   1 -31    3.31    1.92
   0  -1 -31    2.47    1.99
   0   1 -32    0.21    1.85
   0   1 -32    1.97    1.91
   0  -1 -32    0.53    1.83
   0  -1 -32   -0.41    1.97
   0   1 -32    1.03    2.08
   0  -1 -32    0.33    1.63
   0  -1 -32   -1.14    2.16
   0   1 -32   -0.17    1.77
   0   1 -32   -0.21    1.82
   0   1 -32    1.03    1.96
   0   1 -32    0.76    1.84
   0  -1 -32    1.23    2.10
   0  -1 -32    1.67    1.95
   0  -1 -32    1.00    1.66
   0  -1 -32   -0.19    1.79
   0  -1 -32    0.41    1.98
   0  -1 -32    2.63    2.11
   0   1 -32    0.93    1.32
   0  -1 -32    1.24    1.52
   0   1 -32   -0.20    2.00
   0   1 -32   -0.21    1.90
   0  -1 -32   -0.32    1.32
   0  -1 -32    0.48    1.52
   0  -1 -32    0.35    1.40
   0   1 -32    0.77    1.26
   0   1 -32    0.87    1.34
   0   1 -32    2.39    1.77
   0  -1 -32    0.59    1.55
   0   1 -32    1.58    1.82
   0   1 -32    1.78    1.55
   0   1 -32   -1.90    1.84
   0  -1 -32    0.82    1.77
   0   1 -32   -0.48    1.35
   0   1 -32    1.00    1.85
   0  -1 -32   -0.41    1.90
   0  -1 -32   -1.08    2.03
   0  -1 -32    0.21    1.75
   0  -1 -32    0.84    1.50
   0  -1 -32    0.51    1.41
   0  -1 -32   -0.17    1.39
   0  -1 -32   -0.23    1.92
   0  -1 -32    1.08    1.79
   0   1 -32    1.44    1.87
   0   1 -32   -0.94    1.95
   0  -1 -32   -0.42    1.88
   0  -1 -32    0.43    1.76
   0   1 -32    1.10    1.70
   0  -1 -32   -1.92    1.68
   0   1 -32   -0.72    1.77
   0   1 -32    0.21    1.85
   0  -1 -33   11.42    2.10
   0  -1 -33   10.98    1.99
   0  -1 -33    9.51    1.99
   0  -1 -33   11.66    2.20
   0   1 -33    9.33    1.85
   0  -1 -33    7.36    2.23
   0   1 -33    7.13    2.04
   0   1 -33   11.74    2.41
   0  -1 -33    6.12    1.78
   0   1 -33   10.73    2.20
   0  -1 -33   11.68    2.45
   0   1 -33   12.96    2.40
   0   1 -33   14.67    2.50
   0   1 -33    5.34    2.26
   0  -1 -33   10.11    2.39
   0  -1 -33    9.03    2.30
   0  -1 -33    6.07    2.13
   0  -1 -33   11.40    2.38
   0   1 -33   11.13    2.04
   0   1 -33    7.35    2.04
   0   1 -33    8.51    2.17
   0   1 -33   10.33    2.34
   0   1 -33    7.07    1.82
   0   1 -33   11.94    1.91
   0  -1 -33    9.31    1.82
   0   1 -33   11.04    1.70
   0  -1 -33    9.08    1.73
   0  -1 -33    9.84    1.84
   0  -1 -33    9.77    2.30
   0   1 -33   11.63    2.14
   0  -1 -33   10.40    2.20
   0   1 -33    9.22    1.89
   0  -1 -33    7.25    2.21
   0  -1 -33    9.64    1.86
   0   1 -33    8.53    1.79
   0   1 -33   10.82    2.23
   0   1 -33    6.35    1.76
   0  -1 -33    7.98    1.87
   0   1 -33    5.78    1.91
   0  -1 -33    4.56    1.95
   0   1 -33   12.30    2.25
   0   1 -33    7.38    2.11
   0   1 -33    6.91    2.08
   0   1 -33    6.20    2.20
   0   1 -33    7.15    2.10
   0  -1 -33    7.92    2.19
   0  -1 -33   10.53    2.24
   0  -1 -33    8.92    2.22
   0  -1 -33    9.34    2.14
   0  -1 -33   10.69    2.03
   0  -1 -34   61.03    4.06
   0  -1 -34   59.92    3.93
   0  -1 -34   56.09    4.07
   0   1 -34   55.56    3.69
   0   1 -34   52.78    3.62
   0   1 -34   60.24    4.06
   0   1 -34   49.37    3.82
   0   1 -34   60.10    3.89
   0  -1 -34   55.52    4.16
   0   1 -34   60.58    3.82
   0   1 -34   61.12    3.91
   0  -1 -34   58.27    4.07
   0  -1 -34   62.93    4.12
   0   1 -34   58.53    3.96
   0  -1 -34   56.69    3.73
   0  -1 -34   52.73    3.53
   0   1 -34   57.31    3.95
   0  -1 -34   55.74    3.64
   0   1 -34   53.70    3.39
   0   1 -34   57.00    3.97
   0  -1 -34   64.74    3.75
   0  -1 -34   53.65    3.44
   0  -1 -34   58.12    3.58
   0  -1 -34   54.29    3.44
   0   1 -34   56.44    3.40
   0   1 -34   58.01    3.63
   0   1 -34   51.10    3.51
   0  -1 -34   56.76    3.58
   0  -1 -34   61.17    4.19
   0   1 -34   57.47    3.75
   0   1 -34   53.23    3.59
   0  -1 -34   51.43    3.79
   0   1 -34   52.34    3.36
   0  -1 -34   54.03    3.82
   0   1 -34   52.30    3.84
   0   1 -34   56.79    3.90
   0  -1 -34   53.93    3.88
   0  -1 -34   57.25    3.86
   0  -1 -34   49.09    4.02
   0   1 -34   53.42    4.13
   0  -1 -34   66.83    4.19
   0  -1 -34   50.70    3.65
   0   1 -34   61.17    4.05
   0   1 -34   60.36    3.89
   0  -1 -34   58.55    4.01
   0   1 -34   58.12    3.98
   0   1 -34   61.28    3.84
   0  -1 -35    2.34    1.91
   0  -1 -35   -0.22    1.91
   0   1 -35    2.11    1.94
   0   1 -35    1.12    1.53
   0  -1 -35    2.95    1.83
   0  -1 -35    2.90    1.62
   0  -1 -35   -0.17    1.67
   0   1 -35    3.08    1.82
   0   1 -35    1.76    1.80
   0   1 -35    3.24    1.79
   0   1 -35    2.44    1.78
   0  -1 -35    0.39    1.75
   0  -1 -35    2.22    1.84
   0   1 -35    3.83    1.90
   0   1 -35    1.92    1.89
   0  -1 -35    2.55    1.98
   0   1 -35    2.63    1.86
   0  -1 -35    4.06    2.03
   0  -1 -35    2.00    1.38
   0  -1 -35    1.51    1.38
   0   1 -35    2.53    1.55
   0   1 -35    3.05    1.48
   0  -1 -35    2.10    1.87
   0  -1 -35    0.68    1.55
   0   1 -35    0.37    1.53
   0   1 -35    2.12    1.75
   0   1 -35    0.82    1.46
   0  -1 -35    3.44    1.90
   0   1 -35    1.65    1.82
   0  -1 -35    6.10    2.16
   0   1 -35    1.08    1.50
   0   1 -35   -1.08    1.75
   0   1 -35    2.82    2.04
   0   1 -35    1.88    1.94
   0   1 -35    4.82    2.23
   0  -1 -35    1.92    1.86
   0  -1 -35    3.07    1.84
   0   1 -35    0.21    1.96
   0   1 -35    3.78    1.89
   0  -1 -35    2.45    1.98
   0  -1 -35    6.41    2.23
   0  -1 -35    4.55    1.91
   0  -1 -36   55.13    3.52
   0   1 -36   51.67    3.62
   0   1 -36   56.76    3.68
   0  -1 -36   54.07    3.65
   0  -1 -36   59.58    3.98
   0  -1 -36   60.15    3.96
   0   1 -36   63.08    3.87
   0  -1 -36   57.62    3.57
   0  -1 -36   55.66    3.78
   0   1 -36   48.98    3.49
   0   1 -36   57.13    3.40
   0  -1 -36   58.54    3.98
   0  -1 -36   51.06    3.46
   0   1 -36   55.15    3.93
   0   1 -36   59.16    3.98
   0   1 -36   63.30    3.90
   0   1 -36   53.38    3.31
   0  -1 -36   54.72    3.49
   0  -1 -36   52.24    3.37
   0   1 -36   60.04    3.58
   0  -1 -36   55.60    3.50
   0   1 -36   54.39    3.80
   0   1 -36   50.76    3.53
   0   1 -36   54.01    3.63
   0  -1 -36   58.69    3.93
   0   1 -36   54.74    3.80
   0   1 -36   46.09    3.67
   0   1 -36   59.42    3.99
   0   1 -36   56.71    3.73
   0  -1 -36   57.99    3.94
   0   1 -36   52.73    4.04
   0  -1 -36   54.92    3.78
   0  -1 -36   56.29    3.69
   0  -1 -36   53.87    4.07
   0   1 -37    5.90    1.99
   0  -1 -37    4.43    1.71
   0   1 -37    6.74    1.95
   0  -1 -37    7.34    1.95
   0  -1 -37    4.42    1.73
   0  -1 -37    3.73    1.94
   0   1 -37    6.33    1.79
   0  -1 -37    4.89    1.63
   0   1 -37    5.73    1.90
   0   1 -37    6.55    2.01
   0  -1 -37    4.10    1.85
   0   1 -37    6.26    1.77
   0   1 -37    4.80    1.54
   0  -1 -37    5.09    1.87
   0  -1 -37    5.85    1.99
   0  -1 -37    5.93    1.59
   0   1 -37    6.33    1.59
   0  -1 -37    6.36    1.61
   0   1 -37    3.61    1.40
   0  -1 -37    4.07    1.90
   0   1 -37    4.47    1.60
   0   1 -37    5.27    1.83
   0  -1 -37    3.62    1.65
   0   1 -37    7.39    2.11
   0   1 -37    8.51    2.15
   0   1 -37    3.50    1.87
   0   1 -37    6.79    2.29
   0  -1 -37    6.19    2.02
   0   1 -37    5.93    1.93
   0  -1 -37    5.01    1.86
   0  -1 -37    2.54    1.90
   0  -1 -37    5.00    1.93
   0  -1 -38   17.82    2.32
   0   1 -38   18.13    2.35
   0   1 -38   18.12    2.31
   0   1 -38   20.06    2.40
   0   1 -38   16.23    2.30
   0  -1 -38   15.44    2.15
   0  -1 -38   21.54    2.59
   0   1 -38   18.39    2.26
   0  -1 -38   19.41    2.42
   0   1 -38   23.90    2.54
   0  -1 -38   18.24    2.42
   0  -1 -38   17.25    2.25
   0  -1 -38   15.78    2.06
   0  -1 -38   16.13    2.33
   0  -1 -38   16.51    2.10
   0   1 -38   13.27    2.15
   0   1 -38   14.73    2.04
   0   1 -38   19.04    2.63
   0  -1 -38   19.51    2.45
   0   1 -38   16.47    2.36
   0   1 -38   13.99    2.18
   0  -1 -38   15.50    2.31
   0   1 -38   16.97    2.35
   0  -1 -38   17.46    2.40
   0   1 -38   16.52    2.27
   0  -1 -39    4.78    1.70
   0   1 -39    6.95    1.96
   0   1 -39    1.95    1.34
   0  -1 -39    3.83    1.45
   0   1 -39    2.47    1.27
   0  -1 -39    3.01    1.79
   0  -1 -39    1.97    1.53
   0   1 -39    1.47    1.59
   0   1 -39    1.52    1.56
   0   1 -39    2.97    1.83
   0  -1 -39    2.53    1.74
   0   1 -39    1.30    1.80
   0   1 -39    2.76    1.70
   0  -1 -39    2.26    1.72
   0  -1 -39    2.09    1.65
   0  -1 -40   28.28    2.67
   0  -1 -40   25.23    2.36
   0   1 -40   24.76    2.44
   0  -1 -40   27.15    2.60
   0  -1 -40   24.44    2.43
   0   1 -40   26.24    2.53
   0   1 -40   29.28    2.70
   0  -1 -40   29.50    2.63
   0   1 -40   21.87    2.33
   0  -1 -40   26.61    2.30
   0  -1 -40   23.61    2.19
   0   1 -40   29.96    2.27
   0   1 -40   27.49    2.33
   0  -1 -40   25.04    2.31
   0   1 -41    0.25    1.09
   0   1 -41    0.71    1.24
   0  -1 -41    2.69    1.51
   0   1 -41    3.74    1.63
   0   1 -41    0.47    1.52
   0   1 -41   -0.59    1.37
   0  -1 -41    1.67    1.60
   0   1 -41    1.63    1.57
   0  -1 -41    0.16    1.50
   0  -1 -41   -1.67    1.43
   0  -1 -41    1.83    1.51
   0  -1 -41   -0.62    1.55
   0  -1 -41    0.60    1.61
   0  -1 -41    3.47    1.57
   0   1 -41   -0.19    1.66
   0   1 -41    1.25    1.72
   0   1 -42   70.73    3.59
   0  -1 -42   74.78    3.82
   0   1 -42   63.69    3.56
   0  -1 -42   66.73    3.54
   0  -1 -42   78.24    3.99
   0   1 -42   72.75    3.81
   0   1 -42   74.80    3.84
   0  -1 -42   74.92    3.73
   0   1 -42   70.06    3.85
   0  -1 -42   74.82    3.84
   0  -1 -42   75.99    3.93
   0  -1 -42   67.83    3.77
   0  -1 -43    0.24    1.32
   0   1 -43    1.42    1.15
   0   1 -43    2.24    1.42
   0  -1 -43    0.25    1.33
   0   1 -43   -0.37    1.41
   0  -1 -43    0.14    1.31
   0  -1 -44    3.96    1.39
   0   1 -44    2.67    1.35
   0   1 -44    3.64    1.33
   0  -2   0 1880.74   52.92
   0   2   0 1816.76   52.93
   0   2  -1    4.95    0.55
   0  -2   1    3.99    0.48
   0   2   1    5.99    0.54
   0  -2  -1    4.65    0.51
   0   2  -2  143.94    4.52
   0   2  -2  148.23    4.39
   0   2   2  148.39    4.50
   0   2  -3  602.63   17.24
   0  -2  -3  624.60   17.30
   0   2   3  565.51   17.34
   0  -2  -4  560.24   16.26
   0   2  -4  556.68   16.15
   0   2  -4  543.39   16.33
   0  -2  -4  579.61   16.21
   0  -2  -5  428.29   12.77
   0  -2  -5  455.00   12.70
   0  -2  -5  429.65   12.57
   0   2  -5  438.57   12.78
   0   2  -5  442.73   12.86
   0  -2  -5  446.82   12.83
   0   2  -5  443.82   12.89
   0  -2  -5  422.00   12.94
   0  -2  -5  432.66   12.73
   0   2  -6 1118.26   33.48
   0  -2  -6 1189.14   33.48
   0  -2   6 1162.09   33.21
   0   2  -6 1162.31   33.51
   0   2  -6 1188.10   33.34
   0  -2  -6 1172.58   33.43
   0  -2  -6 1179.17   33.45
   0   2  -6 1096.47   33.45
   0   2  -6 1209.17   33.56
   0   2  -6 1140.73   33.53
   0  -2  -6 1153.18   33.62
   0   2  -6 1132.49   33.41
   0  -2  -6 1189.95   33.40
   0  -2  -7   12.50    0.79
   0   2  -7   11.53    1.04
   0   2  -7   10.59    0.96
   0  -2  -7   11.77    1.20
   0   2  -7   10.13    1.02
   0   2  -7   11.35    0.86
   0   2  -7   10.90    0.92
   0  -2  -7   11.63    0.87
   0  -2  -7   11.14    0.87
   0  -2  -7   12.73    0.89
   0   2  -7    9.64    0.91
   0   2  -7    9.48    0.98
   0   2  -7   11.83    0.75
   0  -2   7    9.94    0.56
   0   2  -7   12.91    1.11
   0   2  -7   14.55    0.99
   0   2  -7   14.44    1.22
   0   2  -7   12.82    1.05
   0  -2  -7   13.87    1.20
   0  -2  -7   15.45    1.15
   0   2  -7   11.48    1.02
   0  -2  -7   12.93    1.13
   0  -2  -7   13.59    1.16
   0   2  -8 8936.21  250.13
   0   2  -8 8347.53  250.09
   0  -2  -8 9011.48  250.31
   0  -2  -8 8756.53  250.14
   0  -2  -8 8767.76  250.19
   0   2  -8 8831.74  250.19
   0  -2  -8 8671.46  250.01
   0   2  -8 8813.78  250.19
   0   2  -8 8937.64  250.07
   0   2  -8 8756.96  250.04
   0   2   8 8451.73  249.82
   0  -2  -8 8820.29  250.10
   0  -2   8 8905.32  249.74
   0   2  -8 9078.37  250.15
   0   2  -8 8825.51  250.13
   0   2  -8 8967.28  250.03
   0  -2  -8 8710.24  250.03
   0  -2  -8 8753.51  250.05
   0  -2  -8 8786.40  250.07
   0   2  -8 8959.26  249.97
   0   2  -8 8827.20  250.26
   0  -2  -8 8770.68  250.29
   0  -2  -8 7912.93  250.11
   0   2  -8 8791.08  250.15
   0   2  -8 9050.76  250.23
   0  -2  -8 8768.73  250.14
   0   2  -8 8614.30  250.11
   0   2  -8 8745.96  250.14
   0   2  -8 8817.03  250.19
   0  -2  -8 8651.19  250.25
   0   2  -8 8746.05  250.13
   0  -2  -8 8851.08  250.25
   0   2  -8 8749.13  250.06
   0   2  -8 8897.00  250.21
   0  -2  -8 8942.06  250.26
   0  -2  -8 9003.69  250.23
   0  -2  -9 7877.15  231.72
   0   2  -9 8116.08  231.82
   0  -2  -9 8025.43  231.77
   0   2  -9 8223.83  231.69
   0   2  -9 8114.70  231.72
   0  -2  -9 8067.57  231.63
   0  -2  -9 8130.29  231.81
   0   2  -9 8210.11  231.75
   0   2  -9 8297.73  231.68
   0   2  -9 8164.05  231.82
   0  -2  -9 8215.62  231.94
   0  -2   9 8080.70  231.30
   0  -2  -9 8183.72  231.72
   0   2  -9 7929.63  231.73
   0  -2  -9 7930.02  231.64
   0   2  -9 8241.53  231.58
   0   2  -9 8145.02  231.64
   0  -2  -9 8100.09  231.69
   0  -2  -9 8021.67  231.67
   0   2   9 7952.53  231.40
   0  -2  -9 8062.93  231.76
   0   2  -9 8252.70  231.79
   0   2  -9 8165.93  231.89
   0   2  -9 8010.95  231.88
   0   2  -9 8291.96  231.84
   0  -2  -9 8117.06  231.81
   0   2  -9 8258.15  231.85
   0  -2  -9 8249.78  231.92
   0   2  -9 8242.42  231.78
   0   2  -9 8460.74  231.75
   0  -2  -9 8030.17  231.88
   0  -2  -9 8202.95  231.88
   0  -2  -9 8462.25  231.87
   0  -2  -9 8072.00  231.88
   0   2  -9 8136.84  231.69
   0   2  -9 8119.73  231.76
   0   2  -9 8048.02  231.82
   0   2 -10  972.59   27.73
   0   2 -10  964.78   27.66
   0  -2 -10  937.20   27.90
   0   2 -10  990.44   27.67
   0  -2 -10  920.34   27.73
   0  -2 -10  939.31   27.77
   0  -2 -10  843.64   27.63
   0   2 -10  967.26   27.70
   0   2 -10  930.96   27.77
   0  -2 -10  918.52   27.56
   0   2 -10  971.43   27.81
   0  -2  10  948.83   27.20
   0   2 -10  958.44   27.70
   0   2  10  896.84   27.30
   0  -2 -10  907.18   27.61
   0  -2 -10  934.30   27.67
   0   2 -10  973.39   27.54
   0  -2 -10  940.36   27.62
   0   2 -10  983.06   27.61
   0  -2 -10  943.55   27.60
   0  -2 -10  917.43   27.83
   0   2 -10  949.26   27.87
   0   2 -10  968.04   27.90
   0  -2 -10  954.40   27.75
   0   2 -10  996.72   27.72
   0   2 -10  979.48   27.83
   0  -2 -10  980.30   27.58
   0  -2 -10  987.21   27.80
   0   2 -10 1012.31   27.85
   0  -2 -10  983.31   27.92
   0   2 -10 1000.81   27.78
   0   2 -10  980.85   27.89
   0   2 -10  953.86   27.73
   0   2 -10  972.94   27.68
   0   2 -10  954.70   27.80
   0  -2 -10  970.80   27.82
   0  -2 -10  924.21   27.72
   0  -2 -10  965.69   27.87
   0  -2 -10  941.94   27.86
   0   2 -10  932.04   27.73
   0   2 -11 2400.42   66.81
   0   2 -11 2350.70   66.85
   0   2 -11 2389.92   66.95
   0  -2 -11 2309.36   66.89
   0  -2 -11 2244.69   66.81
   0   2 -11 2427.28   66.81
   0   2 -11 2304.86   66.92
   0   2 -11 2413.86   66.87
   0  -2 -11 2451.38   67.12
   0  -2 -11 2394.75   66.94
   0  -2 -11 2383.26   66.73
   0  -2 -11 2415.18   66.78
   0  -2 -11 2370.17   66.82
   0  -2 -11 2356.30   66.74
   0   2 -11 2335.11   66.65
   0   2  11 2055.93   66.21
   0   2  11 2226.13   66.38
   0  -2  11 2325.54   66.27
   0   2 -11 2386.78   66.73
   0   2 -11 2343.74   66.83
   0  -2 -11 2410.86   66.96
   0  -2 -11 2389.01   67.18
   0  -2 -11 2479.75   67.07
   0  -2 -11 2377.04   66.91
   0   2 -11 2385.48   66.97
   0   2 -11 2342.02   67.03
   0  -2 -11 2406.92   66.72
   0  -2 -11 2413.32   67.07
   0   2 -11 2405.75   66.90
   0   2 -11 2446.41   67.05
   0   2 -11 2399.85   67.05
   0   2 -11 2444.34   66.87
   0   2 -11 2467.28   66.99
   0  -2 -11 2424.03   66.72
   0   2 -11 2402.75   66.91
   0   2 -11 2377.85   66.80
   0  -2 -11 2413.54   67.05
   0  -2 -11 2356.14   67.02
   0  -2 -11 2293.29   66.94
   0   2 -11 2285.34   66.92
   0  -2 -11 2375.26   66.90
   0  -2 -11 2454.48   66.99
   0   2 -11 2416.71   66.91
   0   2 -12    1.94    0.97
   0  -2 -12    2.00    1.04
   0  -2 -12    3.99    1.24
   0   2 -12    2.81    1.03
   0   2 -12    1.30    0.93
   0  -2 -12    2.84    1.05
   0   2 -12    2.99    0.90
   0  -2 -12    1.21    0.92
   0   2 -12    3.04    1.04
   0   2 -12    1.29    0.98
   0  -2 -12    2.90    0.90
   0   2  12    1.51    0.28
   0   2 -12    1.61    0.91
   0  -2 -12    1.44    0.76
   0  -2 -12    2.08    0.73
   0  -2 -12    1.22    1.19
   0   2  12    1.30    0.38
   0  -2 -12    2.48    0.82
   0  -2  12    1.49    0.30
   0   2 -12    2.30    0.76
   0   2 -12    1.45    0.99
   0  -2 -12    1.79    1.23
   0  -2 -12    1.23    1.14
   0   2 -12    1.19    0.87
   0   2 -12    1.11    0.97
   0   2 -12    2.43    0.90
   0   2 -12    1.14    1.13
   0  -2 -12   -0.07    1.07
   0  -2 -12    2.20    1.06
   0  -2 -12    2.64    0.76
   0   2 -12    2.28    1.11
   0   2 -12    2.03    1.02
   0  -2 -12    2.09    0.78
   0   2 -12    1.08    1.17
   0   2 -12    2.58    0.86
   0  -2 -12    0.62    0.91
   0  -2 -12    1.68    1.11
   0   2 -12    3.14    1.06
   0  -2 -12    1.94    1.03
   0   2 -12    2.37    0.94
   0  -2 -12    1.68    1.05
   0  -2 -12    1.88    0.85
   0  -2 -12    2.27    1.15
   0  -2 -12    0.70    1.02
   0  -2 -12    1.79    1.09
   0   2 -12    1.57    1.04
   0   2 -13   22.32    1.57
   0  -2 -13   23.49    1.57
   0  -2 -13   21.84    1.73
   0   2 -13   21.08    1.60
   0  -2 -13   21.84    1.67
   0   2 -13   21.36    1.60
   0   2 -13   21.42    1.57
   0  -2 -13   23.74    1.68
   0  -2 -13   23.40    1.79
   0  -2 -13   22.17    1.59
   0   2 -13   22.40    1.52
   0   2 -13   23.38    1.54
   0   2 -13   21.69    1.45
   0  -2 -13   24.50    1.44
   0   2 -13   20.89    1.50
   0   2 -13   22.90    1.39
   0   2  13   20.97    0.94
   0  -2 -13   23.76    1.47
   0   2  13   22.10    0.83
   0  -2 -13   22.54    1.82
   0  -2 -13   24.82    1.42
   0  -2  13   22.25    0.81
   0  -2 -13   21.55    1.39
   0  -2 -13   20.18    1.35
   0   2 -13   19.79    1.51
   0  -2 -13   21.28    1.83
   0  -2 -13   20.21    1.70
   0  -2 -13   21.53    1.65
   0   2 -13   20.63    1.54
   0   2 -13   17.51    1.41
   0  -2 -13   22.18    1.62
   0   2 -13   21.09    1.56
   0   2 -13   19.15    1.67
   0   2 -13   20.04    1.71
   0   2 -13   22.13    1.65
   0   2 -13   20.29    1.59
   0  -2 -13   22.29    1.71
   0  -2 -13   19.15    1.76
   0   2 -13   21.72    1.79
   0  -2 -13   21.76    1.64
   0   2 -13   22.53    1.66
   0  -2 -13   24.21    1.66
   0   2 -13   20.87    1.51
   0  -2 -13   22.31    1.67
   0   2 -13   19.42    1.60
   0  -2 -13   19.90    1.63
   0  -2 -13   20.06    1.77
   0  -2 -13   21.16    1.70
   0  -2 -13   22.49    1.45
   0   2 -14 1425.29   40.52
   0   2 -14 1420.71   40.40
   0  -2 -14 1442.96   40.59
   0  -2 -14 1461.52   40.81
   0  -2 -14 1451.40   40.68
   0  -2 -14 1450.88   40.50
   0  -2 -14 1385.78   40.64
   0   2 -14 1445.04   40.61
   0   2 -14 1406.85   40.51
   0   2 -14 1431.11   40.46
   0   2 -14 1433.98   40.43
   0  -2 -14 1450.15   40.61
   0   2 -14 1396.51   40.60
   0  -2 -14 1437.96   40.38
   0  -2 -14 1448.58   40.82
   0  -2 -14 1449.49   40.36
   0   2 -14 1381.12   40.55
   0   2 -14 1437.50   40.34
   0   2  14 1291.44   39.73
   0   2 -14 1449.76   40.46
   0  -2 -14 1422.36   40.44
   0  -2  14 1250.87   39.66
   0   2  14 1269.38   39.81
   0   2 -14 1415.67   40.72
   0  -2 -14 1466.63   40.77
   0   2 -14 1457.69   40.51
   0  -2 -14 1438.19   40.70
   0   2 -14 1436.40   40.72
   0  -2 -14 1453.87   40.33
   0  -2 -14 1426.96   40.79
   0   2 -14 1390.96   40.52
   0  -2 -14 1422.78   40.88
   0  -2 -14 1476.26   40.37
   0   2 -14 1392.02   40.59
   0   2 -14 1475.55   40.78
   0   2 -14 1486.35   40.56
   0   2 -14 1489.74   40.58
   0  -2 -14 1417.81   40.57
   0  -2 -14 1450.94   40.15
   0  -2 -14 1421.65   40.57
   0   2 -14 1495.73   40.69
   0  -2 -14 1430.24   40.38
   0  -2 -14 1444.34   40.74
   0  -2 -14 1406.88   40.59
   0  -2 -14 1454.71   40.61
   0  -2 -14 1417.30   40.55
   0   2 -14 1401.13   40.61
   0  -2 -14 1447.76   40.71
   0   2 -14 1441.70   40.45
   0  -2 -14 1378.14   40.80
   0   2 -14 1442.55   40.56
   0  -2 -15   27.32    1.79
   0   2 -15   25.02    1.70
   0  -2 -15   27.38    1.89
   0  -2 -15   22.41    1.92
   0  -2 -15   25.63    1.91
   0   2 -15   27.09    1.67
   0   2 -15   28.29    1.87
   0  -2 -15   25.40    1.71
   0   2 -15   25.75    1.70
   0  -2 -15   25.91    1.87
   0   2 -15   27.24    1.81
   0  -2 -15   27.21    1.98
   0   2 -15   29.54    1.92
   0   2 -15   25.64    1.81
   0   2 -15   27.29    1.50
   0  -2 -15   23.21    1.51
   0  -2 -15   24.27    1.59
   0   2 -15   23.60    1.73
   0  -2 -15   22.91    1.52
   0  -2 -15   23.24    1.94
   0   2 -15   25.41    1.47
   0   2 -15   24.22    1.66
   0  -2 -15   27.75    1.97
   0   2 -15   30.14    1.94
   0   2 -15   26.88    1.74
   0  -2 -15   26.59    2.09
   0   2 -15   29.17    1.87
   0   2 -15   31.05    1.91
   0  -2 -15   28.54    1.86
   0   2 -15   32.72    1.75
   0  -2 -15   28.23    2.04
   0  -2 -15   25.63    1.81
   0  -2 -15   24.54    1.55
   0   2 -15   29.06    2.00
   0   2 -15   29.97    2.07
   0  -2 -15   29.66    1.44
   0  -2 -15   27.92    1.96
   0   2 -15   33.46    2.06
   0   2 -15   28.37    1.79
   0  -2 -15   28.62    1.60
   0  -2 -15   26.04    1.85
   0  -2 -15   28.12    1.94
   0  -2 -15   25.66    1.61
   0  -2 -15   26.11    2.05
   0  -2 -15   27.72    1.94
   0   2 -15   30.39    1.90
   0   2 -15   27.00    1.68
   0  -2 -15   24.63    1.79
   0  -2 -15   25.68    1.83
   0   2 -15   26.78    1.88
   0   2 -16   63.13    3.06
   0  -2 -16   62.81    3.21
   0   2 -16   61.38    2.89
   0   2 -16   64.28    2.84
   0   2 -16   63.30    3.01
   0  -2 -16   60.83    3.07
   0  -2 -16   69.23    3.16
   0   2 -16   67.09    3.09
   0  -2 -16   66.69    3.00
   0  -2 -16   62.73    3.08
   0   2 -16   65.98    3.00
   0   2 -16   57.45    2.91
   0  -2 -16   67.33    2.96
   0  -2 -16   65.88    3.20
   0  -2 -16   66.55    2.86
   0  -2 -16   71.09    2.86
   0  -2 -16   68.82    2.81
   0   2 -16   66.12    2.78
   0   2 -16   63.88    2.69
   0  -2 -16   64.68    3.27
   0   2 -16   63.25    2.87
   0   2 -16   68.46    3.03
   0  -2 -16   66.28    3.17
   0   2 -16   64.18    3.21
   0  -2 -16   68.70    3.22
   0  -2 -16   70.55    3.44
   0   2 -16   64.14    3.22
   0   2 -16   63.24    3.01
   0  -2 -16   69.54    2.62
   0  -2 -16   65.06    2.75
   0   2 -16   68.39    2.95
   0  -2 -16   66.00    2.81
   0   2 -16   65.28    2.96
   0  -2 -16   65.57    3.09
   0  -2 -16   65.77    3.25
   0   2 -16   66.24    3.21
   0  -2 -16   68.32    3.09
   0   2 -16   66.15    3.10
   0   2 -16   68.61    3.15
   0  -2 -16   67.80    3.13
   0  -2 -16   67.09    3.31
   0   2 -16   66.57    3.10
   0  -2 -16   65.14    3.26
   0  -2 -16   65.63    3.04
   0  -2 -16   71.66    2.91
   0   2 -16   64.36    2.92
   0  -2 -16   63.81    3.12
   0   2 -16   64.27    3.06
   0  -2 -16   64.27    3.08
   0  -2 -16   65.52    3.18
   0   2 -17   24.12    1.90
   0  -2 -17   22.11    1.74
   0  -2 -17   20.51    1.88
   0  -2 -17   24.30    2.03
   0  -2 -17   19.25    1.83
   0   2 -17   21.62    1.71
   0   2 -17   20.42    1.70
   0   2 -17   21.77    1.89
   0   2 -17   20.40    1.79
   0   2 -17   22.47    1.88
   0   2 -17   19.35    1.80
   0  -2 -17   23.96    1.82
   0  -2 -17   22.60    2.01
   0  -2 -17   18.66    1.88
   0   2 -17   20.65    1.74
   0   2 -17   20.49    1.49
   0   2 -17   20.45    1.45
   0  -2 -17   18.65    1.50
   0  -2 -17   20.89    1.57
   0  -2 -17   21.91    1.60
   0   2 -17   22.69    1.72
   0  -2 -17   21.30    1.96
   0  -2 -17   20.55    2.01
   0  -2 -17   21.52    1.85
   0   2 -17   21.77    1.96
   0   2 -17   20.92    2.03
   0  -2 -17   20.39    1.37
   0  -2 -17   23.66    1.60
   0  -2 -17   22.58    1.96
   0  -2 -17   20.58    1.54
   0   2 -17   19.86    1.81
   0   2 -17   25.20    1.98
   0   2 -17   20.55    1.87
   0  -2 -17   19.03    2.10
   0  -2 -17   19.01    1.87
   0   2 -17   21.33    1.78
   0   2 -17   24.49    1.73
   0  -2 -17   20.17    1.90
   0   2 -17   20.20    1.67
   0  -2 -17   21.67    1.89
   0  -2 -17   23.62    2.04
   0  -2 -17   21.48    1.63
   0   2 -17   26.42    2.03
   0   2 -17   25.31    1.85
   0   2 -17   20.72    1.54
   0  -2 -17   22.66    2.00
   0  -2 -17   18.50    1.96
   0  -2 -17   21.72    1.88
   0   2 -17   22.83    1.88
   0  -2 -17   18.18    1.89
   0  -2 -17   21.27    1.85
   0   2 -18  501.37   15.49
   0  -2 -18  486.00   15.65
   0   2 -18  499.19   15.41
   0   2 -18  507.54   15.63
   0  -2 -18  500.82   15.62
   0   2 -18  505.44   15.64
   0   2 -18  515.86   15.59
   0  -2 -18  489.36   15.61
   0   2 -18  486.15   15.50
   0  -2 -18  504.98   15.46
   0   2 -18  505.03   15.60
   0   2 -18  514.05   15.42
   0  -2 -18  478.61   15.61
   0  -2 -18  487.11   15.79
   0  -2 -18  507.80   15.57
   0  -2 -18  516.25   15.32
   0  -2 -18  498.79   15.32
   0   2 -18  497.24   15.26
   0   2 -18  485.75   15.51
   0  -2 -18  499.14   15.40
   0   2 -18  492.34   15.19
   0   2 -18  501.13   15.41
   0  -2 -18  480.99   15.78
   0   2 -18  495.15   15.54
   0   2 -18  505.05   15.74
   0  -2 -18  489.52   15.06
   0  -2 -18  505.91   15.70
   0   2 -18  496.38   15.55
   0   2 -18  496.14   15.46
   0  -2 -18  515.74   15.34
   0   2 -18  489.87   15.73
   0   2 -18  520.85   15.55
   0  -2 -18  505.15   15.77
   0   2 -18  507.18   15.58
   0   2 -18  489.58   15.78
   0   2 -18  519.47   15.72
   0  -2 -18  499.43   15.56
   0  -2 -18  494.59   15.26
   0  -2 -18  484.41   15.76
   0   2 -18  513.58   15.67
   0  -2 -18  502.90   15.60
   0  -2 -18  505.12   15.90
   0   2 -18  518.44   15.62
   0  -2 -18  515.75   15.76
   0  -2 -18  495.46   15.54
   0  -2 -18  486.56   15.81
   0  -2 -18  504.18   15.35
   0  -2 -18  507.08   15.58
   0   2 -18  479.81   15.18
   0  -2 -18  486.06   15.56
   0   2 -18  510.75   15.79
   0   2 -18  504.37   15.45
   0  -2 -18  500.85   15.76
   0   2 -18  505.50   15.65
   0  -2 -19  236.70    8.39
   0   2 -19  245.98    8.43
   0  -2 -19  243.23    8.44
   0   2 -19  244.43    8.15
   0   2 -19  252.26    8.42
   0  -2 -19  244.08    8.33
   0   2 -19  238.92    8.35
   0  -2 -19  239.10    8.20
   0  -2 -19  236.01    8.36
   0   2 -19  251.43    8.21
   0  -2 -19  235.99    8.45
   0   2 -19  236.92    8.26
   0   2 -19  253.79    8.45
   0  -2 -19  240.02    8.60
   0   2 -19  238.17    8.29
   0  -2 -19  228.32    8.10
   0   2 -19  236.10    8.02
   0   2 -19  246.92    8.33
   0  -2 -19  243.19    8.09
   0  -2 -19  240.89    8.59
   0   2 -19  245.75    7.98
   0   2 -19  245.99    8.19
   0  -2 -19  243.59    8.06
   0  -2 -19  244.92    7.85
   0   2 -19  249.33    8.54
   0   2 -19  253.72    8.38
   0   2 -19  261.30    8.55
   0  -2 -19  247.53    8.55
   0   2 -19  238.96    8.31
   0  -2 -19  257.75    8.40
   0   2 -19  239.07    8.57
   0   2 -19  248.26    8.46
   0  -2 -19  243.54    8.38
   0   2 -19  254.38    8.41
   0  -2 -19  246.43    8.07
   0  -2 -19  238.99    8.07
   0   2 -19  245.71    8.27
   0   2 -19  245.21    8.29
   0   2 -19  241.18    8.55
   0  -2 -19  256.31    8.54
   0  -2 -19  238.87    8.59
   0   2 -19  256.43    8.44
   0  -2 -19  241.98    8.36
   0  -2 -19  241.04    8.11
   0  -2 -19  241.79    8.60
   0  -2 -19  240.95    8.48
   0  -2 -19  251.41    8.71
   0  -2 -19  243.71    8.56
   0   2 -19  239.47    7.97
   0   2 -19  243.81    8.44
   0  -2 -19  239.15    8.31
   0  -2 -19  233.00    8.32
   0  -2 -19  234.71    7.70
   0   2 -19  244.15    8.23
   0   2 -19  261.57    8.63
   0   2 -20  449.96   14.42
   0   2 -20  461.72   14.31
   0   2 -20  440.31   14.34
   0  -2 -20  439.67   14.46
   0   2 -20  458.44   14.21
   0  -2 -20  440.42   14.35
   0   2 -20  452.71   14.28
   0  -2 -20  457.23   14.43
   0  -2 -20  436.49   14.60
   0  -2 -20  448.38   14.45
   0   2 -20  468.16   14.47
   0   2 -20  446.16   14.32
   0  -2 -20  457.90   14.47
   0   2 -20  466.39   14.38
   0   2 -20  456.79   14.29
   0  -2 -20  433.33   14.28
   0  -2 -20  450.96   13.81
   0  -2 -20  457.40   14.22
   0   2 -20  462.59   14.15
   0  -2 -20  468.26   14.09
   0   2 -20  451.06   14.32
   0   2 -20  436.45   14.01
   0   2 -20  453.55   14.19
   0  -2 -20  456.76   14.10
   0  -2 -20  461.56   14.20
   0   2 -20  458.85   13.97
   0   2 -20  436.70   14.31
   0  -2 -20  431.23   13.99
   0  -2 -20  443.16   14.06
   0   2 -20  453.27   14.39
   0   2 -20  458.90   14.47
   0   2 -20  464.68   14.52
   0  -2 -20  464.86   14.51
   0   2 -20  442.61   14.21
   0  -2 -20  453.35   14.64
   0  -2 -20  434.60   14.48
   0  -2 -20  444.73   14.43
   0  -2 -20  464.35   14.39
   0   2 -20  466.86   14.31
   0   2 -20  453.19   14.54
   0   2 -20  452.25   14.63
   0  -2 -20  448.29   13.81
   0  -2 -20  447.90   14.39
   0   2 -20  449.75   14.34
   0   2 -20  445.98   14.56
   0   2 -20  425.66   13.89
   0  -2 -20  449.92   14.61
   0  -2 -20  444.10   13.67
   0  -2 -20  438.83   14.48
   0   2 -20  440.75   14.41
   0   2 -20  466.27   14.42
   0  -2 -20  448.40   14.36
   0  -2 -20  436.10   14.28
   0  -2 -20  457.49   14.60
   0  -2 -20  433.27   14.31
   0  -2 -20  468.39   14.17
   0  -2 -20  466.17   14.75
   0   2 -20  470.42   14.23
   0   2 -20  474.57   14.65
   0   2 -21    3.87    1.41
   0  -2 -21    4.39    1.65
   0   2 -21    3.75    1.41
   0   2 -21    6.03    1.50
   0   2 -21    4.61    1.41
   0  -2 -21    4.59    1.31
   0   2 -21    3.12    1.55
   0  -2 -21    6.49    1.67
   0   2 -21    4.35    1.50
   0   2 -21    4.09    1.50
   0  -2 -21    4.72    1.49
   0  -2 -21    6.18    1.44
   0   2 -21    5.09    1.50
   0   2 -21    6.55    1.33
   0  -2 -21    6.95    1.09
   0  -2 -21    4.98    1.61
   0  -2 -21    5.13    1.52
   0   2 -21    4.06    1.33
   0  -2 -21    8.45    1.69
   0  -2 -21    5.81    1.19
   0  -2 -21    4.63    1.62
   0   2 -21    5.52    1.06
   0  -2 -21    6.34    1.23
   0   2 -21    5.03    1.32
   0   2 -21    5.51    1.16
   0  -2 -21    4.99    1.21
   0  -2 -21    8.32    1.70
   0   2 -21    4.81    1.50
   0   2 -21    5.30    1.66
   0   2 -21    3.68    1.61
   0  -2 -21    2.85    1.51
   0   2 -21    5.83    1.57
   0   2 -21    5.23    1.49
   0  -2 -21    6.04    1.26
   0  -2 -21    4.46    1.04
   0   2 -21    5.23    1.32
   0  -2 -21   10.15    1.87
   0   2 -21    4.85    1.55
   0  -2 -21    6.31    1.60
   0  -2 -21    5.92    1.73
   0  -2 -21    3.79    1.15
   0   2 -21    4.78    1.45
   0  -2 -21    5.34    1.64
   0   2 -21    5.63    1.49
   0   2 -21    4.25    1.40
   0   2 -21    3.49    1.07
   0  -2 -21    7.90    1.68
   0   2 -21    4.07    1.67
   0  -2 -21    8.83    1.84
   0  -2 -21    7.84    1.64
   0  -2 -21    6.24    1.74
   0  -2 -21    6.22    1.42
   0   2 -21    3.90    1.49
   0  -2 -21    9.92    1.74
   0  -2 -21    5.80    1.64
   0   2 -21    5.07    1.59
   0   2 -21    7.65    1.47
   0   2 -21    4.26    1.43
   0   2 -21    5.27    1.50
   0  -2 -21    6.24    1.30
   0  -2 -22  440.59   13.80
   0  -2 -22  426.76   14.31
   0  -2 -22  445.22   14.46
   0  -2 -22  451.57   14.53
   0  -2 -22  454.68   14.54
   0   2 -22  450.49   14.18
   0   2 -22  452.97   14.52
   0  -2 -22  429.79   14.66
   0   2 -22  453.77   14.39
   0   2 -22  454.63   14.46
   0  -2 -22  428.88   14.55
   0   2 -22  446.66   14.41
   0   2 -22  443.20   14.10
   0   2 -22  442.96   14.45
   0   2 -22  447.70   14.52
   0   2 -22  437.88   14.33
   0  -2 -22  444.53   14.50
   0   2 -22  432.02   14.28
   0   2 -22  456.92   14.27
   0  -2 -22  468.33   14.29
   0  -2 -22  467.19   14.77
   0   2 -22  421.37   14.29
   0   2 -22  446.97   13.99
   0  -2 -22  455.15   14.47
   0  -2 -22  464.93   14.49
   0  -2 -22  439.66   14.11
   0   2 -22  453.84   14.43
   0   2 -22  466.28   14.60
   0   2 -22  427.64   14.66
   0  -2 -22  428.60   13.80
   0  -2 -22  454.01   14.56
   0   2 -22  443.16   14.59
   0   2 -22  471.26   14.66
   0  -2 -22  440.56   14.06
   0   2 -22  465.37   14.38
   0   2 -22  434.01   14.25
   0  -2 -22  461.76   14.57
   0   2 -22  437.59   14.38
   0   2 -22  439.18   14.36
   0  -2 -22  462.12   14.76
   0   2 -22  437.51   14.65
   0  -2 -22  432.33   14.58
   0  -2 -22  468.01   14.22
   0  -2 -22  443.46   14.73
   0   2 -22  455.40   14.74
   0   2 -22  461.19   14.53
   0  -2 -22  448.59   14.80
   0   2 -22  446.85   14.66
   0  -2 -22  440.03   14.58
   0   2 -22  463.31   14.33
   0  -2 -22  449.06   14.45
   0   2 -22  450.26   14.54
   0   2 -22  443.33   14.18
   0  -2 -22  454.78   14.46
   0  -2 -22  432.59   14.33
   0  -2 -22  437.09   14.63
   0   2 -23   16.33    1.74
   0  -2 -23   19.55    1.82
   0  -2 -23   21.90    2.27
   0   2 -23   14.20    1.91
   0  -2 -23   14.11    1.78
   0   2 -23   19.44    2.04
   0   2 -23   18.49    2.04
   0   2 -23   16.23    2.00
   0   2 -23   17.54    1.99
   0  -2 -23   17.99    2.10
   0  -2 -23   18.04    2.17
   0   2 -23   17.87    1.91
   0  -2 -23   23.05    1.99
   0  -2 -23   21.56    2.18
   0   2 -23   17.66    2.00
   0  -2 -23   16.93    1.50
   0  -2 -23   20.89    2.28
   0   2 -23   16.12    1.94
   0   2 -23   20.45    1.87
   0   2 -23   17.25    2.08
   0  -2 -23   18.39    1.80
   0  -2 -23   19.73    1.82
   0  -2 -23   22.51    1.78
   0   2 -23   17.74    1.67
   0   2 -23   18.69    1.91
   0  -2 -23   19.13    2.16
   0   2 -23   20.50    1.86
   0  -2 -23   17.65    2.08
   0  -2 -23   17.86    2.03
   0  -2 -23   18.07    2.13
   0  -2 -23   15.00    1.99
   0   2 -23   15.22    1.87
   0   2 -23   16.22    2.00
   0   2 -23   18.26    2.09
   0   2 -23   20.07    2.16
   0   2 -23   15.80    2.11
   0   2 -23   16.34    2.02
   0   2 -23   15.82    1.81
   0   2 -23   22.26    2.33
   0  -2 -23   19.19    1.72
   0  -2 -23   17.99    2.21
   0   2 -23   18.49    2.00
   0   2 -23   22.35    2.22
   0  -2 -23   14.60    2.02
   0  -2 -23   15.85    1.66
   0  -2 -23   17.62    2.18
   0  -2 -23   21.57    2.14
   0  -2 -23   18.94    1.89
   0  -2 -23   20.56    2.22
   0   2 -23   16.42    2.08
   0   2 -23   16.00    1.99
   0  -2 -23   16.58    1.98
   0   2 -23   20.24    1.88
   0   2 -23   18.24    1.87
   0   2 -23   20.53    2.20
   0  -2 -23   17.46    2.24
   0  -2 -23   21.37    2.16
   0  -2 -23   15.56    1.86
   0   2 -23   17.98    2.21
   0   2 -23   15.02    1.66
   0   2 -24    4.64    1.40
   0  -2 -24    6.26    1.46
   0   2 -24    5.64    1.53
   0  -2 -24    6.78    1.49
   0   2 -24    5.01    1.53
   0  -2 -24    5.75    1.15
   0   2 -24    7.14    1.61
   0  -2 -24    7.12    1.43
   0   2 -24    7.00    1.72
   0  -2 -24    5.75    1.39
   0   2 -24    5.74    1.52
   0   2 -24    6.66    1.28
   0   2 -24    6.44    1.43
   0   2 -24    4.27    1.45
   0  -2 -24    8.09    1.40
   0  -2 -24    6.42    1.78
   0  -2 -24    6.59    1.29
   0  -2 -24    4.93    1.31
   0   2 -24    6.47    1.21
   0   2 -24    6.96    1.69
   0   2 -24    8.02    1.68
   0   2 -24    6.57    1.48
   0   2 -24    6.01    1.64
   0   2 -24    8.65    1.80
   0  -2 -24    7.61    1.39
   0  -2 -24    4.93    1.59
   0  -2 -24    6.76    1.75
   0  -2 -24    6.69    1.81
   0   2 -24    7.35    1.80
   0   2 -24    4.15    1.74
   0  -2 -24    9.53    1.98
   0   2 -24    5.42    1.46
   0  -2 -24   10.94    1.96
   0   2 -24    5.64    1.79
   0  -2 -24    4.69    1.28
   0   2 -24    8.41    1.50
   0  -2 -24    7.00    1.61
   0   2 -24    5.55    1.40
   0   2 -24    6.23    1.73
   0  -2 -24    3.65    1.56
   0  -2 -24    7.43    1.80
   0   2 -24    4.73    1.75
   0  -2 -24    7.93    1.85
   0   2 -24    5.20    1.48
   0  -2 -24   10.33    1.80
   0   2 -24    4.95    1.63
   0  -2 -24    6.25    1.46
   0   2 -24    5.28    1.67
   0  -2 -24    7.58    1.62
   0   2 -24    5.61    1.61
   0  -2 -24    5.96    1.85
   0   2 -25   24.11    2.26
   0   2 -25   30.33    2.33
   0   2 -25   24.84    2.43
   0   2 -25   30.59    2.51
   0  -2 -25   26.80    2.48
   0  -2 -25   19.44    2.48
   0  -2 -25   26.13    1.87
   0   2 -25   27.57    2.17
   0  -2 -25   24.30    2.23
   0   2 -25   22.42    2.31
   0  -2 -25   30.55    2.53
   0   2 -25   22.12    2.24
   0  -2 -25   28.27    2.25
   0  -2 -25   26.04    2.07
   0   2 -25   31.62    2.36
   0   2 -25   24.22    2.24
   0   2 -25   28.19    2.02
   0  -2 -25   27.70    2.09
   0  -2 -25   30.48    2.71
   0  -2 -25   27.42    2.17
   0  -2 -25   21.55    2.38
   0  -2 -25   21.45    2.16
   0   2 -25   27.25    2.34
   0   2 -25   25.60    2.36
   0  -2 -25   22.49    2.42
   0   2 -25   21.38    2.26
   0  -2 -25   27.46    2.44
   0   2 -25   22.68    2.51
   0   2 -25   24.98    2.42
   0   2 -25   25.25    2.54
   0  -2 -25   22.57    2.03
   0  -2 -25   28.08    2.15
   0   2 -25   26.47    2.22
   0  -2 -25   23.75    2.55
   0  -2 -25   27.38    2.46
   0  -2 -25   26.25    2.18
   0  -2 -25   27.27    2.46
   0   2 -25   25.77    2.27
   0   2 -25   29.03    2.58
   0   2 -25   27.10    2.16
   0  -2 -26  106.71    4.88
   0  -2 -26  101.70    4.95
   0   2 -26  109.51    5.06
   0   2 -26  107.72    5.08
   0   2 -26  115.38    5.03
   0  -2 -26  108.58    4.72
   0  -2 -26  100.03    4.99
   0   2 -26  105.61    5.05
   0   2 -26  113.61    5.05
   0   2 -26  120.20    4.89
   0  -2 -26  112.84    5.27
   0  -2 -26  101.30    5.25
   0   2 -26  114.12    4.89
   0  -2 -26  101.60    4.59
   0  -2 -26  104.90    5.26
   0   2 -26  110.71    4.58
   0  -2 -26  107.33    4.76
   0  -2 -26  107.68    4.64
   0   2 -26  103.65    4.86
   0  -2 -26   99.65    5.07
   0  -2 -26   99.26    4.76
   0  -2 -26   94.94    4.54
   0   2 -26  111.72    5.15
   0   2 -26  102.73    5.24
   0   2 -26  107.79    4.87
   0  -2 -26  105.90    5.30
   0  -2 -26  111.52    5.39
   0   2 -26  108.47    5.13
   0  -2 -27  266.63   10.12
   0  -2 -27  275.15    9.67
   0  -2 -27  260.45   10.19
   0  -2 -27  265.90    9.58
   0   2 -27  274.85    9.66
   0   2 -27  280.14    9.88
   0   2 -27  296.69   10.15
   0   2 -27  285.85    9.59
   0   2 -27  247.64    9.79
   0   2 -27  267.72    9.83
   0  -2 -27  264.38    9.88
   0   2 -27  274.02    9.73
   0  -2 -27  273.47    9.53
   0   2 -27  282.16    9.89
   0   2 -27  283.73   10.02
   0   2 -27  280.99   10.04
   0  -2 -27  265.39    9.91
   0  -2 -27  281.58    9.54
   0   2 -27  271.39    9.37
   0  -2 -27  268.15    9.61
   0   2 -27  289.17    9.79
   0  -2 -27  266.55    9.50
   0  -2 -27  267.15    9.93
   0  -2 -27  256.94   10.00
   0  -2 -27  264.17   10.10
   0   2 -27  272.53    9.70
   0   2 -27  272.09    9.60
   0   2 -27  273.22    9.85
   0   2 -27  254.77    9.67
   0  -2 -27  273.92    9.98
   0   2 -27  255.10   10.16
   0   2 -27  277.38    9.93
   0  -2 -27  263.93    9.95
   0   2 -27  263.71    9.59
   0   2 -27  258.00   10.06
   0  -2 -27  262.59    9.87
   0  -2 -27  261.42   10.02
   0  -2 -27  270.40    9.62
   0   2 -27  270.56   10.00
   0   2 -27  264.08   10.20
   0   2 -27  292.80    9.86
   0   2 -27  272.97    9.47
   0  -2 -27  266.07   10.15
   0  -2 -27  278.97   10.24
   0   2 -28  211.22    7.96
   0  -2 -28  173.79    7.42
   0  -2 -28  180.84    7.33
   0   2 -28  218.17    8.01
   0  -2 -28  190.80    7.90
   0  -2 -28  184.79    7.96
   0   2 -28  202.15    7.47
   0   2 -28  193.35    7.59
   0   2 -28  206.35    7.87
   0  -2 -28  192.53    7.32
   0  -2 -28  178.13    7.63
   0  -2 -28  196.21    7.49
   0  -2 -28  189.96    7.72
   0   2 -28  190.46    7.62
   0   2 -28  184.40    7.67
   0   2 -28  190.88    7.64
   0   2 -28  198.81    7.36
   0   2 -28  201.48    7.58
   0  -2 -28  185.52    7.37
   0  -2 -28  193.07    7.28
   0  -2 -28  196.68    7.35
   0   2 -28  199.31    7.23
   0  -2 -28  190.34    7.74
   0  -2 -28  185.90    7.73
   0   2 -28  184.82    7.74
   0  -2 -28  183.05    7.80
   0   2 -28  201.29    7.79
   0   2 -28  185.70    7.31
   0   2 -28  174.91    7.50
   0   2 -28  198.62    7.57
   0  -2 -28  195.92    7.84
   0  -2 -28  187.63    7.46
   0   2 -28  192.45    7.57
   0  -2 -28  190.61    7.92
   0   2 -28  181.35    7.95
   0  -2 -28  197.08    8.04
   0   2 -28  194.34    7.25
   0   2 -28  193.71    8.05
   0  -2 -28  175.92    7.69
   0   2 -28  213.14    7.97
   0  -2 -28  191.60    7.75
   0   2 -28  195.62    7.54
   0  -2 -28  183.03    7.35
   0   2 -28  186.43    7.88
   0  -2 -28  186.96    7.95
   0   2 -28  209.55    7.63
   0  -2 -29   78.16    4.48
   0  -2 -29   84.78    4.21
   0   2 -29   70.90    4.30
   0   2 -29   90.47    4.39
   0  -2 -29   79.99    4.59
   0  -2 -29   79.15    4.26
   0   2 -29   80.96    4.47
   0  -2 -29   80.28    4.53
   0  -2 -29   72.83    3.94
   0   2 -29   84.42    4.51
   0   2 -29   85.42    4.15
   0   2 -29   86.17    4.49
   0   2 -29   82.76    4.40
   0   2 -29   83.93    4.30
   0   2 -29   86.96    4.63
   0  -2 -29   81.55    4.69
   0   2 -29   84.07    4.60
   0  -2 -29   79.26    4.05
   0  -2 -29   76.02    4.69
   0  -2 -29   70.90    4.10
   0   2 -29   82.78    3.95
   0  -2 -29   82.69    4.10
   0  -2 -29   77.31    3.99
   0  -2 -29   82.65    4.19
   0   2 -29   76.51    4.10
   0   2 -29   78.27    4.45
   0  -2 -29   82.72    4.63
   0  -2 -29   76.18    4.14
   0   2 -29   82.07    4.42
   0   2 -29   77.96    4.29
   0  -2 -29   70.22    4.39
   0  -2 -29   73.30    4.39
   0   2 -29   77.98    4.73
   0   2 -29   74.41    4.27
   0  -2 -29   70.77    4.31
   0   2 -29   79.31    4.29
   0  -2 -29   78.76    4.40
   0  -2 -29   89.88    4.75
   0  -2 -29   84.57    4.74
   0   2 -29   86.84    4.65
   0  -2 -29   87.77    4.61
   0  -2 -29   85.47    4.30
   0   2 -29   66.92    4.56
   0   2 -29   85.17    4.34
   0   2 -29   70.74    4.41
   0   2 -29   74.45    3.89
   0   2 -29   83.47    4.26
   0   2 -30   94.81    4.99
   0   2 -30   93.94    4.76
   0   2 -30  101.64    5.13
   0  -2 -30   92.74    5.05
   0  -2 -30   97.68    4.59
   0  -2 -30   95.70    5.26
   0  -2 -30   92.79    5.24
   0  -2 -30   98.73    5.10
   0   2 -30   98.10    4.96
   0  -2 -30   93.24    4.64
   0   2 -30   75.78    4.66
   0   2 -30   94.57    5.03
   0   2 -30   92.59    4.92
   0   2 -30  100.49    4.79
   0   2 -30   99.57    5.03
   0  -2 -30   86.92    4.43
   0  -2 -30  100.98    4.83
   0   2 -30   92.92    4.52
   0  -2 -30   93.39    5.02
   0   2 -30   89.17    4.36
   0   2 -30   89.62    4.58
   0  -2 -30   88.96    4.49
   0  -2 -30   88.67    4.43
   0  -2 -30   93.07    4.64
   0   2 -30   88.39    5.15
   0  -2 -30   93.56    4.91
   0   2 -30   94.71    4.85
   0   2 -30  104.83    4.93
   0   2 -30   93.78    4.62
   0  -2 -30   93.87    5.04
   0  -2 -30   99.80    5.14
   0   2 -30   90.71    4.72
   0  -2 -30   93.26    4.66
   0  -2 -30   94.71    5.00
   0   2 -30   97.01    4.98
   0  -2 -30   88.24    4.50
   0  -2 -30  104.64    5.34
   0  -2 -30   95.93    5.08
   0   2 -30   98.27    4.87
   0   2 -30   91.23    4.47
   0  -2 -30   92.33    4.93
   0   2 -30   98.08    5.13
   0  -2 -30   95.73    5.26
   0   2 -30  102.43    4.97
   0   2 -30   94.90    5.28
   0  -2 -30   97.20    4.73
   0   2 -30   91.12    4.97
   0   2 -31   24.44    2.63
   0  -2 -31   23.17    2.86
   0  -2 -31   21.10    2.82
   0  -2 -31   25.18    2.41
   0   2 -31   22.60    2.38
   0   2 -31   24.17    2.64
   0  -2 -31   24.65    2.53
   0  -2 -31   24.38    2.44
   0   2 -31   22.00    2.49
   0  -2 -31   24.47    2.95
   0   2 -31   20.89    2.63
   0  -2 -31   27.45    2.91
   0   2 -31   19.29    2.25
   0   2 -31   25.48    2.78
   0   2 -31   28.95    2.84
   0   2 -31   21.63    2.58
   0  -2 -31   19.04    2.19
   0  -2 -31   21.77    2.67
   0   2 -31   23.22    2.68
   0   2 -31   30.37    2.84
   0   2 -31   22.75    2.32
   0  -2 -31   22.55    2.28
   0  -2 -31   24.26    2.28
   0  -2 -31   22.61    2.41
   0   2 -31   21.14    2.10
   0   2 -31   20.01    2.83
   0  -2 -31   18.91    2.16
   0   2 -31   17.67    2.48
   0  -2 -31   19.48    2.60
   0   2 -31   26.84    2.68
   0  -2 -31   20.85    2.26
   0   2 -31   24.72    2.63
   0   2 -31   23.99    2.43
   0   2 -31   21.09    2.47
   0  -2 -31   23.03    2.61
   0  -2 -31   21.14    2.66
   0  -2 -31   27.76    2.95
   0   2 -31   23.88    2.54
   0  -2 -31   22.71    2.67
   0  -2 -31   27.00    2.96
   0   2 -31   19.87    2.17
   0   2 -31   20.02    2.58
   0  -2 -31   23.40    2.66
   0  -2 -31   28.08    2.59
   0   2 -31   19.47    2.40
   0   2 -31   29.06    2.90
   0  -2 -31   24.22    2.64
   0  -2 -31   19.11    2.68
   0   2 -31   16.20    2.69
   0   2 -31   22.43    2.64
   0   2 -32   93.16    4.96
   0  -2 -32   84.19    4.31
   0  -2 -32   79.34    4.79
   0  -2 -32   89.97    4.97
   0   2 -32   86.52    4.75
   0   2 -32   82.66    4.74
   0  -2 -32   85.41    4.56
   0   2 -32   80.74    4.68
   0   2 -32   92.60    4.88
   0  -2 -32   88.41    4.91
   0   2 -32   82.29    4.35
   0   2 -32   86.17    4.78
   0   2 -32   80.61    4.57
   0  -2 -32   79.78    4.73
   0   2 -32   87.02    4.63
   0  -2 -32   87.91    5.19
   0   2 -32   89.98    4.90
   0  -2 -32   81.96    4.37
   0  -2 -32   84.16    4.38
   0   2 -32   83.61    4.17
   0  -2 -32   88.36    4.33
   0   2 -32   85.50    4.44
   0  -2 -32   78.18    4.35
   0  -2 -32   78.20    4.25
   0  -2 -32   87.39    4.89
   0   2 -32   78.41    4.44
   0  -2 -32   94.56    5.11
   0   2 -32   73.24    4.91
   0  -2 -32   78.68    4.30
   0   2 -32   74.31    4.62
   0  -2 -32   83.18    4.82
   0   2 -32   92.64    4.75
   0   2 -32   84.72    4.41
   0  -2 -32   88.35    4.75
   0   2 -32   84.31    4.60
   0  -2 -32   85.83    4.86
   0   2 -32   87.92    4.76
   0  -2 -32   81.82    4.32
   0   2 -32   89.84    4.93
   0   2 -32   83.53    4.21
   0  -2 -32   87.42    5.03
   0  -2 -32   98.16    5.09
   0   2 -32   80.41    5.00
   0  -2 -32   85.75    4.68
   0   2 -32   80.77    4.84
   0  -2 -32   85.63    4.84
   0   2 -32   77.18    4.43
   0   2 -32   86.98    4.66
   0  -2 -32   83.29    4.48
   0  -2 -33   12.93    2.50
   0   2 -33   15.12    2.39
   0  -2 -33   13.62    2.25
   0   2 -33   12.00    2.28
   0  -2 -33   13.38    2.05
   0   2 -33   12.81    2.33
   0   2 -33    7.84    2.09
   0  -2 -33   10.03    2.21
   0   2 -33   11.73    1.85
   0   2 -33   16.68    2.29
   0  -2 -33   12.46    2.38
   0  -2 -33   11.67    1.90
   0  -2 -33   11.29    2.39
   0  -2 -33   13.04    2.79
   0  -2 -33   12.54    2.42
   0   2 -33   12.65    2.38
   0   2 -33   15.94    2.47
   0   2 -33   12.07    2.37
   0  -2 -33   13.61    2.02
   0   2 -33   13.36    2.00
   0  -2 -33   10.63    1.90
   0   2 -33   12.36    1.80
   0  -2 -33   14.36    2.05
   0  -2 -33   10.08    1.91
   0   2 -33   11.01    1.94
   0   2 -33   12.80    2.13
   0  -2 -33   12.74    1.99
   0   2 -33   12.13    2.21
   0  -2 -33    6.47    1.92
   0  -2 -33   12.91    2.02
   0  -2 -33   14.49    2.37
   0  -2 -33   11.16    2.34
   0  -2 -33   10.51    2.28
   0   2 -33   17.57    2.46
   0  -2 -33   13.00    2.51
   0   2 -33    9.58    1.98
   0   2 -33   16.66    2.25
   0   2 -33   14.46    2.44
   0  -2 -33   11.22    2.49
   0   2 -33   13.18    1.88
   0   2 -33   12.58    2.33
   0   2 -33   12.03    2.61
   0  -2 -33   12.36    2.26
   0   2 -33   17.66    2.55
   0  -2 -33   15.33    2.12
   0  -2 -33   11.25    2.30
   0  -2 -34   51.37    3.43
   0  -2 -34   57.03    3.79
   0   2 -34   57.61    3.87
   0  -2 -34   57.99    4.11
   0  -2 -34   49.64    3.41
   0  -2 -34   61.04    4.03
   0   2 -34   48.77    3.74
   0  -2 -34   54.15    3.95
   0   2 -34   50.65    3.65
   0  -2 -34   60.15    4.03
   0   2 -34   57.99    3.80
   0   2 -34   56.28    3.71
   0   2 -34   55.79    3.89
   0   2 -34   53.54    3.43
   0  -2 -34   56.81    3.58
   0   2 -34   59.32    3.78
   0   2 -34   58.28    3.86
   0  -2 -34   58.83    3.70
   0  -2 -34   56.58    3.40
   0  -2 -34   48.07    3.39
   0  -2 -34   57.94    3.48
   0   2 -34   56.43    3.56
   0   2 -34   58.37    3.34
   0  -2 -34   48.50    3.73
   0  -2 -34   67.36    4.28
   0   2 -34   46.81    3.39
   0   2 -34   60.53    3.82
   0  -2 -34   54.34    3.47
   0   2 -34   57.05    3.67
   0   2 -34   56.81    3.76
   0  -2 -34   55.77    3.85
   0  -2 -34   62.81    3.89
   0   2 -34   55.61    3.79
   0  -2 -34   48.98    3.93
   0   2 -34   65.43    4.38
   0   2 -34   55.98    3.88
   0  -2 -34   59.96    3.89
   0  -2 -34   56.67    3.67
   0   2 -34   49.79    3.27
   0   2 -34   57.58    3.87
   0  -2 -34   46.62    3.73
   0   2 -34   56.13    3.69
   0   2 -34   59.20    4.03
   0   2 -35   10.50    2.19
   0   2 -35   10.53    2.18
   0  -2 -35   11.43    2.36
   0  -2 -35   12.59    2.48
   0  -2 -35    9.36    2.13
   0   2 -35   14.90    2.33
   0  -2 -35   11.57    1.98
   0  -2 -35   11.95    1.96
   0  -2 -35    7.45    2.05
   0   2 -35    8.24    2.01
   0   2 -35   10.67    2.15
   0  -2 -35   11.66    2.42
   0   2 -35   11.68    1.95
   0   2 -35   10.89    2.14
   0  -2 -35   10.49    2.38
   0  -2 -35    8.69    1.73
   0   2 -35    6.53    2.05
   0  -2 -35   10.79    1.90
   0   2 -35   12.77    1.75
   0  -2 -35   10.34    1.78
   0   2 -35   13.29    1.94
   0  -2 -35   11.05    1.85
   0  -2 -35    8.43    2.17
   0   2 -35   14.69    2.28
   0  -2 -35   14.24    2.36
   0  -2 -35   11.39    1.98
   0   2 -35   10.53    2.18
   0   2 -35    9.72    1.95
   0   2 -35   11.22    1.92
   0   2 -35   11.53    2.11
   0  -2 -35   13.49    2.46
   0  -2 -35   13.71    2.35
   0   2 -35   10.79    1.79
   0   2 -35   11.87    2.54
   0   2 -35    9.07    2.21
   0  -2 -35   12.22    2.22
   0   2 -35    9.63    2.28
   0  -2 -35   12.79    2.34
   0   2 -35   13.15    2.29
   0   2 -35   11.54    2.12
   0   2 -36    4.76    1.95
   0  -2 -36    3.01    1.66
   0  -2 -36    9.21    1.78
   0   2 -36    4.74    1.95
   0  -2 -36    2.93    1.98
   0   2 -36    5.42    1.93
   0   2 -36    3.63    1.63
   0   2 -36    2.89    1.70
   0   2 -36    3.25    1.88
   0  -2 -36    4.65    1.58
   0  -2 -36    1.88    1.70
   0  -2 -36    5.43    1.91
   0  -2 -36    3.36    1.91
   0  -2 -36    4.65    2.05
   0   2 -36    6.40    1.85
   0  -2 -36    4.76    1.69
   0  -2 -36    4.30    1.55
   0   2 -36    4.32    1.41
   0   2 -36    5.33    1.54
   0  -2 -36    5.68    2.16
   0  -2 -36    2.45    1.83
   0  -2 -36    5.02    1.71
   0   2 -36    3.91    1.52
   0  -2 -36    2.50    1.86
   0   2 -36    5.12    1.71
   0   2 -36    2.48    1.66
   0   2 -36    2.74    1.79
   0   2 -36    4.32    1.94
   0  -2 -36    3.99    2.05
   0  -2 -36    3.17    1.99
   0   2 -36    3.51    1.87
   0   2 -36    5.98    2.26
   0   2 -36    5.00    1.92
   0  -2 -36    2.28    1.78
   0   2 -36    2.62    1.75
   0   2 -37   12.41    2.14
   0   2 -37   12.63    2.20
   0   2 -37   15.18    2.01
   0  -2 -37   20.60    2.58
   0  -2 -37   12.62    2.02
   0  -2 -37   13.25    2.32
   0   2 -37   11.33    2.10
   0  -2 -37   17.24    2.32
   0  -2 -37   16.17    2.28
   0  -2 -37    8.98    1.92
   0  -2 -37   15.49    2.34
   0   2 -37   15.36    2.30
   0   2 -37   16.76    2.31
   0   2 -37   18.78    2.51
   0  -2 -37   12.18    1.95
   0   2 -37   13.06    1.96
   0   2 -37   13.27    2.18
   0   2 -37   12.77    2.02
   0   2 -37   13.41    1.95
   0   2 -37   13.97    2.04
   0  -2 -37   15.86    2.04
   0  -2 -37   17.72    2.49
   0   2 -37   12.64    2.50
   0  -2 -37   20.19    2.45
   0   2 -37   13.72    2.36
   0   2 -37   15.78    2.28
   0  -2 -37   12.78    2.07
   0   2 -37   15.05    2.31
   0  -2 -37   17.42    2.46
   0   2 -37   13.74    2.28
   0  -2 -38    7.13    1.91
   0  -2 -38    4.58    1.58
   0   2 -38   10.70    2.04
   0   2 -38    9.88    1.94
   0  -2 -38    7.66    1.83
   0   2 -38    9.64    2.11
   0   2 -38    9.98    1.77
   0  -2 -38    8.46    2.14
   0  -2 -38   12.78    2.24
   0  -2 -38   11.05    2.08
   0   2 -38    8.51    2.00
   0   2 -38   11.11    2.06
   0  -2 -38   11.96    2.12
   0   2 -38   10.33    1.62
   0  -2 -38    8.46    1.68
   0  -2 -38   10.42    2.10
   0   2 -38   10.11    1.90
   0   2 -38    6.25    1.85
   0   2 -38    6.87    1.99
   0   2 -38    8.31    2.06
   0  -2 -38    9.98    2.04
   0   2 -38    6.51    1.85
   0   2 -38    9.63    2.03
   0  -2 -38    8.67    2.05
   0  -2 -38   11.61    2.04
   0   2 -38    9.04    2.28
   0   2 -39    5.52    1.81
   0  -2 -39    3.66    1.76
   0   2 -39    7.86    1.63
   0   2 -39    3.46    1.30
   0  -2 -39    7.13    1.91
   0  -2 -39    6.79    1.77
   0  -2 -39    5.25    1.80
   0  -2 -39    6.33    1.85
   0   2 -39    5.83    2.00
   0   2 -39    8.26    1.82
   0   2 -39    7.31    1.94
   0   2 -40   -1.60    1.67
   0   2 -40    1.10    1.63
   0  -2 -40    1.59    1.53
   0  -2 -40    0.86    1.45
   0  -2 -40    2.80    1.42
   0   2 -40    1.63    1.51
   0  -2 -40    1.22    1.54
   0  -2 -40    1.79    1.62
   0   2 -40    0.52    1.16
   0   2 -40   -0.15    1.28
   0   2 -40    0.93    1.33
   0  -2 -40    1.45    1.31
   0   2 -40    0.35    1.41
   0  -2 -41   -0.94    1.45
   0   2 -41   -2.56    1.51
   0  -2 -41    2.16    1.64
   0  -2 -41    2.80    1.54
   0  -2 -41   -0.51    1.31
   0   2 -41    0.60    1.50
   0   2 -41    1.63    1.65
   0  -2 -41    1.94    1.49
   0  -2 -41   -1.18    1.49
   0   2 -41    0.96    1.11
   0   2 -41    2.67    1.30
   0   2 -41   -0.42    1.21
   0  -2 -41    0.99    1.49
   0   2 -41   -2.02    1.75
   0   2 -41   -1.51    1.68
   0  -2 -41   -0.49    1.51
   0  -2 -41    2.42    1.65
   0   2 -42    2.83    1.20
   0  -2 -42    5.01    1.61
   0  -2 -42    2.57    1.52
   0   2 -42    1.64    1.42
   0   2 -42    2.48    1.52
   0  -2 -42    2.69    1.38
   0  -2 -42    2.33    1.37
   0   2 -42    2.04    1.62
   0  -2 -42    1.62    1.45
   0  -2 -42    0.70    1.43
   0   2 -42   -0.17    1.56
   0   2 -43    3.24    1.15
   0   2 -43    1.82    1.23
   0   2 -43    3.74    1.46
   0   2 -43    2.47    1.47
   0  -2 -43    4.62    1.39
   0  -2 -43    2.29    1.31
   0  -2 -43    3.18    1.36
   0  -2 -43    2.50    1.38
   0  -2 -43    4.67    1.56
   0   2 -44    7.20    1.47
   0  -2 -44    7.66    1.34
   0   2 -44    5.87    1.30
   0  -2 -44    7.51    1.49
   0   3   0    0.63    0.82
   0   3   0    1.44    0.64
   0   3  -1  153.13    4.74
   0   3   1  145.75    4.71
   0   3  -1  143.92    4.66
   0   3   2  403.98   12.14
   0   3  -2  413.81   12.20
   0   3  -2  395.74   12.14
   0   3  -2  423.86   12.02
   0   3  -3 1838.82   51.47
   0   3   3 1805.93   51.41
   0   3  -3 1785.47   51.41
   0   3  -3 1757.46   51.25
   0   3  -4 1451.79   41.47
   0  -3  -4 1440.42   41.47
   0   3  -4 1410.81   41.33
   0   3  -4 1404.21   41.49
   0   3   4 1483.06   41.51
   0  -3  -4 1477.64   41.41
   0   3  -5   10.78    0.94
   0  -3  -5   10.15    0.87
   0  -3  -5    9.26    0.97
   0   3  -5   10.61    0.90
   0  -3  -5    9.87    0.72
   0   3  -5   10.92    1.01
   0  -3  -5    9.44    0.81
   0   3  -5   12.23    0.96
   0   3  -5   10.66    0.71
   0  -3  -5   10.45    0.76
   0   3   5    9.81    0.98
   0  -3  -6  605.88   17.07
   0  -3  -6  580.10   16.88
   0   3  -6  594.12   16.97
   0  -3  -6  574.18   17.20
   0  -3  -6  572.84   16.92
   0   3  -6  582.86   17.01
   0   3  -6  566.30   16.89
   0  -3  -6  569.73   16.94
   0   3  -6  570.39   17.06
   0  -3  -6  578.11   16.86
   0   3  -6  587.74   16.98
   0  -3  -6  568.46   16.70
   0  -3  -6  578.91   16.89
   0   3  -6  574.76   16.77
   0   3  -6  609.79   17.06
   0   3  -7  519.18   15.22
   0  -3  -7  503.38   15.09
   0  -3  -7  521.22   15.44
   0   3  -7  499.79   15.09
   0  -3  -7  540.93   15.31
   0  -3  -7  517.32   15.08
   0   3  -7  525.80   15.15
   0  -3  -7  520.58   15.07
   0   3  -7  518.11   15.26
   0  -3  -7  503.53   14.83
   0  -3  -7  522.11   15.16
   0   3  -7  516.83   15.15
   0   3  -7  532.78   14.99
   0   3  -7  508.95   15.36
   0   3  -7  502.94   15.21
   0   3  -7  521.04   15.32
   0  -3  -7  487.26   15.20
   0  -3  -8  967.71   27.26
   0  -3  -8  922.95   26.98
   0  -3  -8  917.83   26.99
   0   3  -8  938.27   27.05
   0  -3  -8  933.58   27.12
   0   3  -8  917.96   27.22
   0  -3  -8  944.91   27.39
   0   3  -8  930.64   27.04
   0   3  -8  900.44   27.12
   0  -3  -8  940.44   27.02
   0   3  -8  941.95   27.19
   0  -3  -8  927.26   27.10
   0   3  -8  933.11   26.91
   0  -3  -8  927.61   27.08
   0  -3  -8  940.27   27.14
   0  -3  -8  914.99   26.95
   0  -3  -8  948.81   27.39
   0   3  -8  961.97   27.34
   0   3  -8  938.02   27.16
   0  -3  -8  938.91   27.11
   0   3  -8  931.46   26.97
   0   3  -8  917.91   27.00
   0  -3  -8  934.83   27.31
   0   3  -8  942.39   27.25
   0   3  -8  932.81   27.04
   0  -3  -9   11.52    1.24
   0  -3  -9    8.61    1.12
   0   3  -9   10.78    1.02
   0   3  -9   10.78    0.94
   0  -3  -9    9.45    0.88
   0  -3  -9    8.89    1.30
   0   3  -9    9.53    1.15
   0  -3  -9    8.48    0.85
   0   3  -9   12.27    1.12
   0   3  -9    9.16    0.95
   0   3  -9   12.71    1.17
   0   3  -9    8.85    0.95
   0  -3  -9   10.28    0.83
   0   3  -9   10.06    1.09
   0  -3  -9    9.51    1.10
   0   3  -9   12.33    1.08
   0   3  -9   13.30    0.82
   0  -3  -9   10.25    0.93
   0  -3  -9    7.71    0.93
   0  -3  -9   10.48    0.96
   0   3  -9   13.37    0.98
   0   3  -9   10.31    0.97
   0   3  -9    8.95    1.30
   0   3  -9   10.95    0.86
   0  -3  -9    7.50    1.01
   0   3  -9   10.15    1.05
   0  -3  -9    8.90    1.08
   0  -3  -9    9.10    1.23
   0   3  -9   10.56    0.97
   0  -3  -9   10.22    1.20
   0   3  -9   10.12    1.08
   0   3  -9   10.39    1.00
   0  -3  -9    9.10    1.29
   0   3 -10 1170.22   33.75
   0  -3 -10 1161.71   33.87
   0  -3 -10 1135.10   33.74
   0  -3 -10 1114.98   33.50
   0  -3 -10 1156.72   34.03
   0  -3 -10 1126.00   33.70
   0  -3 -10 1173.98   33.88
   0   3 -10 1167.17   33.67
   0   3 -10 1181.05   33.67
   0   3 -10 1163.43   33.66
   0  -3 -10 1153.71   33.61
   0  -3 -10 1195.01   33.61
   0   3 -10 1151.92   33.60
   0   3 -10 1206.95   33.78
   0   3 -10 1199.84   33.88
   0   3 -10 1152.96   33.85
   0  -3 -10 1175.20   33.69
   0  -3 -10 1164.51   33.74
   0  -3 -10 1191.52   33.71
   0   3 -10 1171.60   33.62
   0   3 -10 1169.84   33.51
   0   3 -10 1190.04   33.79
   0   3 -10 1146.95   33.93
   0  -3 -10 1187.23   34.03
   0   3 -10 1163.82   33.77
   0   3 -10 1197.09   33.83
   0   3 -10 1129.80   33.48
   0  -3 -10 1165.26   33.75
   0   3 -10 1130.92   33.65
   0  -3 -10 1085.74   33.77
   0  -3 -10 1122.42   33.93
   0  -3 -10 1193.60   33.97
   0  -3 -10 1173.20   33.95
   0  -3 -10 1121.83   33.55
   0   3 -10 1164.71   33.67
   0   3 -10 1153.87   33.86
   0   3 -10 1177.86   33.63
   0  -3 -10 1192.95   33.95
   0   3 -11    4.99    1.06
   0   3 -11    6.12    0.92
   0  -3 -11    6.43    1.02
   0   3 -11    7.00    1.00
   0  -3 -11    8.06    1.12
   0  -3 -11    6.23    1.29
   0   3 -11    8.08    0.94
   0   3 -11    5.32    1.04
   0   3 -11    5.33    0.90
   0  -3 -11    6.67    0.92
   0  -3 -11    6.70    1.19
   0   3 -11    5.90    1.05
   0  -3 -11    9.83    0.88
   0  -3 -11    6.31    1.11
   0   3 -11    4.64    1.03
   0  -3 -11    7.60    0.98
   0   3 -11    6.72    1.01
   0   3 -11    5.64    0.87
   0  -3 -11    8.20    0.94
   0  -3 -11    9.36    0.97
   0   3 -11    5.66    1.05
   0   3 -11    7.26    0.77
   0  -3 -11    8.27    0.95
   0  -3 -11    8.24    1.14
   0   3 -11    5.33    0.74
   0  -3 -11    7.92    1.18
   0   3 -11    5.10    0.97
   0   3 -11    7.97    1.33
   0  -3 -11    7.95    1.32
   0   3 -11    4.79    1.13
   0  -3 -11    5.52    1.26
   0   3 -11    5.34    1.08
   0  -3 -11    7.87    0.86
   0   3 -11    5.14    0.99
   0   3 -11    5.62    0.99
   0  -3 -11    8.06    0.89
   0  -3 -11    5.76    1.18
   0  -3 -11    6.46    1.28
   0  -3 -11    7.57    1.22
   0   3 -11    5.78    0.95
   0   3 -11    6.16    1.09
   0  -3 -11    8.27    1.12
   0  -3 -12  200.19    7.09
   0  -3 -12  209.92    6.64
   0  -3 -12  202.38    6.61
   0   3 -12  200.79    6.66
   0   3 -12  211.72    6.75
   0   3 -12  220.93    6.96
   0  -3 -12  205.06    6.93
   0  -3 -12  207.96    6.83
   0   3 -12  208.56    6.70
   0   3 -12  205.12    6.79
   0   3 -12  203.22    6.89
   0   3 -12  216.01    6.73
   0   3 -12  204.39    6.78
   0  -3 -12  211.78    6.92
   0  -3 -12  190.42    6.69
   0  -3 -12  203.55    6.65
   0   3 -12  198.94    6.60
   0  -3 -12  212.87    6.72
   0  -3 -12  201.75    6.74
   0   3 -12  204.00    6.79
   0  -3 -12  202.83    6.70
   0  -3 -12  216.14    6.83
   0   3 -12  208.08    7.03
   0   3 -12  220.58    6.78
   0   3 -12  201.58    6.98
   0   3 -12  215.53    6.83
   0  -3 -12  208.80    6.86
   0   3 -12  218.32    6.88
   0   3 -12  218.19    7.03
   0  -3 -12  212.83    7.09
   0  -3 -12  217.22    6.60
   0  -3 -12  222.27    7.08
   0  -3 -12  204.72    6.79
   0  -3 -12  211.87    6.99
   0  -3 -12  209.38    7.01
   0   3 -12  214.15    6.75
   0   3 -12  208.97    6.83
   0  -3 -12  199.22    6.88
   0  -3 -12  207.54    6.60
   0   3 -12  210.54    6.67
   0  -3 -12  202.74    6.97
   0   3 -12  213.49    6.94
   0   3 -13 1003.64   28.87
   0  -3 -13  983.39   29.01
   0  -3 -13  961.36   28.89
   0   3 -13  984.88   29.07
   0  -3 -13  999.03   29.08
   0  -3 -13  942.18   29.23
   0   3 -13  987.50   28.83
   0  -3 -13  986.95   28.79
   0   3 -13  975.10   28.95
   0  -3 -13  984.85   29.14
   0   3 -13  962.62   29.05
   0   3 -13 1010.13   28.98
   0  -3 -13  954.85   28.76
   0   3 -13  975.52   28.90
   0   3 -13 1012.93   28.89
   0  -3 -13  979.91   28.92
   0  -3 -13  997.87   28.81
   0   3 -13  971.01   28.95
   0  -3 -13  995.94   28.86
   0  -3 -13  979.34   28.86
   0   3 -13  983.27   28.79
   0  -3 -13 1005.36   29.26
   0  -3 -13  982.59   28.72
   0  -3 -13 1014.86   29.06
   0   3 -13  930.69   29.12
   0   3 -13  971.67   29.16
   0   3 -13  994.75   28.97
   0  -3 -13  979.02   29.16
   0   3 -13 1023.56   29.04
   0   3 -13  996.47   28.91
   0  -3 -13  992.15   28.99
   0   3 -13  960.15   29.14
   0  -3 -13  975.04   28.96
   0  -3 -13  960.96   29.08
   0   3 -13  992.51   29.09
   0  -3 -13 1004.02   29.19
   0   3 -13  997.68   28.87
   0  -3 -13  994.27   28.77
   0   3 -13  980.62   28.82
   0   3 -13  976.21   28.98
   0  -3 -13 1004.88   29.21
   0  -3 -13  997.21   29.15
   0   3 -14    9.69    1.36
   0  -3 -14   11.08    1.38
   0   3 -14    9.88    1.23
   0   3 -14    9.10    1.24
   0  -3 -14    9.65    1.12
   0  -3 -14    7.96    1.69
   0   3 -14   11.35    1.21
   0  -3 -14   10.59    1.35
   0  -3 -14    8.06    1.17
   0   3 -14    9.75    1.31
   0   3 -14    9.84    1.29
   0   3 -14    9.94    1.36
   0  -3 -14    9.37    1.49
   0   3 -14   10.93    1.40
   0   3 -14   12.73    1.14
   0  -3 -14   11.46    1.19
   0  -3 -14   10.16    1.09
   0  -3 -14   14.78    1.23
   0   3 -14   12.09    1.39
   0  -3 -14    7.72    0.98
   0   3 -14    8.22    1.31
   0  -3 -14    6.75    1.43
   0  -3 -14    8.79    1.27
   0   3 -14    7.70    1.22
   0   3 -14    7.68    1.56
   0  -3 -14    6.92    1.55
   0   3 -14    7.08    1.35
   0   3 -14    9.16    1.55
   0  -3 -14    6.99    0.80
   0  -3 -14    8.01    1.49
   0  -3 -14    9.73    1.39
   0   3 -14    5.52    1.21
   0  -3 -14    9.65    1.43
   0   3 -14    8.83    1.41
   0  -3 -14    8.61    1.46
   0  -3 -14    9.80    1.53
   0  -3 -14    7.82    1.15
   0  -3 -14   10.60    1.39
   0   3 -14    8.69    1.18
   0   3 -14   10.02    1.41
   0   3 -14   10.43    1.24
   0  -3 -14    9.01    1.48
   0  -3 -15  375.47   11.94
   0  -3 -15  380.30   12.14
   0   3 -15  384.13   11.75
   0   3 -15  378.47   11.86
   0  -3 -15  375.74   11.83
   0   3 -15  397.90   11.91
   0   3 -15  385.08   11.65
   0  -3 -15  362.28   11.86
   0   3 -15  373.04   11.68
   0  -3 -15  375.04   11.82
   0  -3 -15  373.99   11.54
   0   3 -15  376.59   11.62
   0  -3 -15  365.53   11.65
   0   3 -15  380.78   11.74
   0   3 -15  378.23   11.62
   0  -3 -15  380.31   11.54
   0  -3 -15  372.20   11.66
   0  -3 -15  376.01   11.60
   0  -3 -15  351.25   12.01
   0   3 -15  389.28   11.74
   0   3 -15  389.36   11.55
   0  -3 -15  368.14   11.99
   0   3 -15  357.22   11.93
   0  -3 -15  382.06   12.11
   0  -3 -15  361.96   11.44
   0   3 -15  360.19   11.91
   0  -3 -15  382.93   11.79
   0   3 -15  380.90   11.79
   0   3 -15  372.71   11.68
   0   3 -15  366.86   11.72
   0   3 -15  364.28   11.95
   0  -3 -15  383.25   11.82
   0  -3 -15  362.56   11.19
   0  -3 -15  385.61   11.97
   0   3 -15  397.42   11.94
   0  -3 -15  387.70   12.01
   0  -3 -15  381.62   11.96
   0  -3 -15  369.55   11.88
   0  -3 -15  357.32   12.08
   0   3 -15  392.99   11.82
   0  -3 -15  367.25   11.73
   0   3 -15  370.84   11.57
   0  -3 -15  351.97   11.07
   0  -3 -15  371.33   11.52
   0  -3 -15  360.38   11.85
   0   3 -15  381.99   11.64
   0   3 -15  379.55   11.88
   0   3 -16  116.92    4.63
   0   3 -16  118.57    4.54
   0  -3 -16  108.68    4.84
   0   3 -16  123.34    4.57
   0   3 -16  126.71    4.59
   0   3 -16  115.50    4.42
   0  -3 -16  111.12    4.65
   0  -3 -16  113.64    4.62
   0   3 -16  122.43    4.67
   0  -3 -16  122.16    4.50
   0   3 -16  124.68    4.49
   0  -3 -16  116.05    4.58
   0  -3 -16  116.06    4.77
   0  -3 -16  116.60    4.34
   0   3 -16  124.14    4.47
   0   3 -16  122.95    4.54
   0  -3 -16  112.84    4.28
   0  -3 -16  117.79    4.38
   0   3 -16  114.29    4.27
   0  -3 -16  107.80    4.78
   0  -3 -16  117.42    4.44
   0  -3 -16  120.55    4.88
   0  -3 -16  121.35    4.77
   0  -3 -16  118.10    4.60
   0   3 -16  113.27    4.77
   0  -3 -16  124.79    4.63
   0  -3 -16  115.18    4.26
   0   3 -16  125.68    4.61
   0   3 -16  125.60    4.64
   0   3 -16  118.74    4.79
   0   3 -16  112.42    4.72
   0  -3 -16  115.72    3.99
   0   3 -16  123.77    4.58
   0  -3 -16  124.72    4.87
   0   3 -16  128.27    4.76
   0  -3 -16  117.11    4.58
   0   3 -16  121.30    4.62
   0   3 -16  125.23    4.44
   0  -3 -16  109.89    4.64
   0  -3 -16  119.04    4.77
   0  -3 -16  116.11    4.31
   0  -3 -16  116.60    4.70
   0   3 -16  122.38    4.50
   0  -3 -16  106.77    4.82
   0  -3 -16  116.74    4.73
   0   3 -16  124.18    4.69
   0   3 -17  100.00    3.86
   0   3 -17  100.05    3.95
   0   3 -17   89.98    3.89
   0  -3 -17   91.79    4.26
   0   3 -17  100.98    3.97
   0  -3 -17   97.15    4.11
   0  -3 -17   91.20    3.79
   0  -3 -17   93.48    4.02
   0   3 -17   95.56    4.03
   0  -3 -17   89.57    3.91
   0   3 -17   92.84    3.82
   0   3 -17   90.26    3.75
   0   3 -17   92.02    4.03
   0  -3 -17   88.91    3.91
   0  -3 -17   91.70    3.68
   0  -3 -17   91.73    4.05
   0  -3 -17   96.65    3.68
   0   3 -17   96.69    3.87
   0  -3 -17   91.25    4.20
   0  -3 -17   92.76    3.73
   0   3 -17   90.87    3.63
   0  -3 -17   94.21    3.80
   0   3 -17   95.53    3.97
   0   3 -17   93.63    3.57
   0   3 -17   93.60    4.03
   0  -3 -17   91.23    4.05
   0  -3 -17   89.90    3.33
   0   3 -17   92.33    4.17
   0  -3 -17   86.52    4.16
   0  -3 -17   92.16    3.94
   0  -3 -17   96.76    3.64
   0  -3 -17   93.22    4.18
   0  -3 -17   88.95    3.93
   0   3 -17   94.01    3.91
   0   3 -17   85.69    4.05
   0   3 -17   88.70    4.10
   0   3 -17   93.80    3.92
   0   3 -17   94.14    3.88
   0   3 -17   99.30    4.01
   0  -3 -17   96.46    4.13
   0   3 -17   96.83    3.81
   0  -3 -17   94.75    3.72
   0  -3 -17   90.87    4.23
   0  -3 -17   91.45    4.06
   0   3 -17   93.42    3.82
   0  -3 -17   91.43    3.91
   0  -3 -17   92.39    4.03
   0  -3 -17   91.28    4.04
   0   3 -17  102.97    4.13
   0  -3 -18   63.68    3.16
   0  -3 -18   63.22    2.96
   0   3 -18   57.65    2.86
   0  -3 -18   64.57    2.52
   0  -3 -18   62.97    3.14
   0   3 -18   58.60    3.02
   0   3 -18   54.20    2.81
   0   3 -18   64.52    2.97
   0  -3 -18   57.12    3.25
   0   3 -18   59.79    3.14
   0   3 -18   63.48    3.03
   0  -3 -18   61.80    3.06
   0  -3 -18   61.23    3.14
   0  -3 -18   69.80    2.91
   0   3 -18   61.17    3.04
   0  -3 -18   57.58    3.32
   0   3 -18   57.00    3.06
   0   3 -18   55.67    2.86
   0  -3 -18   62.26    2.83
   0   3 -18   57.84    2.65
   0  -3 -18   69.98    2.87
   0   3 -18   59.64    2.73
   0  -3 -18   65.21    2.94
   0  -3 -18   59.37    3.29
   0   3 -18   57.63    3.04
   0   3 -18   60.00    3.03
   0   3 -18   60.62    3.26
   0  -3 -18   60.53    2.74
   0   3 -18   59.90    3.02
   0   3 -18   58.08    3.03
   0  -3 -18   55.54    3.28
   0  -3 -18   65.62    3.34
   0   3 -18   59.16    3.28
   0  -3 -18   61.83    3.08
   0   3 -18   57.43    3.14
   0  -3 -18   57.99    3.04
   0   3 -18   56.44    3.17
   0  -3 -18   65.01    3.27
   0  -3 -18   59.83    3.16
   0  -3 -18   60.95    3.18
   0  -3 -18   58.15    3.40
   0   3 -18   60.70    3.19
   0  -3 -18   59.87    3.22
   0   3 -18   64.03    2.97
   0   3 -18   59.71    2.87
   0   3 -18   62.59    3.13
   0  -3 -18   59.99    3.10
   0  -3 -18   61.90    2.80
   0  -3 -18   60.90    3.18
   0  -3 -19  191.86    6.58
   0   3 -19  196.48    6.95
   0  -3 -19  179.71    6.86
   0   3 -19  184.31    6.86
   0  -3 -19  194.58    7.03
   0   3 -19  195.14    6.83
   0   3 -19  185.34    6.61
   0   3 -19  188.53    6.78
   0  -3 -19  178.77    6.83
   0  -3 -19  187.65    6.18
   0  -3 -19  193.32    6.69
   0  -3 -19  192.75    7.17
   0  -3 -19  188.47    6.84
   0   3 -19  190.00    6.63
   0   3 -19  195.50    6.82
   0  -3 -19  183.43    6.86
   0   3 -19  187.34    6.66
   0  -3 -19  190.55    6.68
   0   3 -19  197.17    6.56
   0   3 -19  180.41    6.37
   0  -3 -19  197.79    6.56
   0   3 -19  186.57    6.82
   0   3 -19  191.74    6.73
   0  -3 -19  198.82    6.64
   0  -3 -19  193.21    6.89
   0   3 -19  183.31    7.03
   0   3 -19  187.95    7.06
   0  -3 -19  184.13    6.47
   0  -3 -19  188.66    6.97
   0  -3 -19  169.02    7.01
   0   3 -19  178.28    6.73
   0   3 -19  185.36    6.78
   0  -3 -19  184.06    7.03
   0  -3 -19  194.55    6.86
   0   3 -19  187.14    6.75
   0  -3 -19  191.69    6.57
   0  -3 -19  191.24    6.93
   0  -3 -19  180.54    6.75
   0  -3 -19  172.81    7.03
   0  -3 -19  181.26    6.95
   0   3 -19  198.98    6.68
   0  -3 -19  189.07    7.22
   0   3 -19  183.21    6.36
   0   3 -19  196.89    6.71
   0  -3 -19  187.57    6.90
   0  -3 -19  197.99    7.12
   0   3 -19  186.63    6.91
   0  -3 -20    1.64    1.43
   0   3 -20    1.25    1.28
   0  -3 -20    1.11    1.36
   0  -3 -20    1.41    1.21
   0   3 -20    1.69    1.37
   0   3 -20   -0.10    1.28
   0   3 -20    1.45    1.33
   0   3 -20    0.24    1.41
   0  -3 -20   -0.57    1.46
   0   3 -20    1.36    1.26
   0  -3 -20    0.95    1.02
   0  -3 -20    0.82    1.17
   0  -3 -20    0.81    1.43
   0  -3 -20   -0.26    1.43
   0   3 -20    0.59    1.16
   0   3 -20    0.45    1.26
   0   3 -20   -0.89    1.31
   0  -3 -20    0.45    0.75
   0  -3 -20    0.36    1.43
   0   3 -20    1.02    1.16
   0  -3 -20    0.63    0.96
   0  -3 -20   -0.18    1.01
   0   3 -20   -0.75    0.89
   0   3 -20    1.18    0.97
   0  -3 -20    0.28    1.41
   0   3 -20    0.83    1.23
   0  -3 -20    0.39    1.00
   0   3 -20    0.14    1.40
   0   3 -20    1.99    1.43
   0   3 -20    0.22    1.28
   0  -3 -20    0.54    0.96
   0  -3 -20    0.70    1.38
   0   3 -20    1.11    1.38
   0  -3 -20    1.64    1.39
   0  -3 -20    1.64    1.46
   0  -3 -20    3.41    1.39
   0   3 -20    0.53    1.60
   0  -3 -20    0.42    1.49
   0   3 -20    1.61    1.26
   0   3 -20    0.81    1.33
   0  -3 -20    0.42    1.53
   0  -3 -20    1.56    1.43
   0   3 -20   -0.10    1.33
   0  -3 -20    1.07    1.37
   0  -3 -20   -1.08    1.40
   0   3 -20   -0.98    1.28
   0  -3 -20   -0.34    1.41
   0   3 -20   -0.12    1.38
   0  -3 -20    0.37    1.04
   0  -3 -20   -0.15    1.62
   0  -3 -20   -0.13    1.40
   0  -3 -21    5.03    1.66
   0   3 -21    4.06    1.35
   0  -3 -21    3.74    1.68
   0   3 -21    6.37    1.53
   0   3 -21    4.98    1.30
   0  -3 -21    3.97    1.36
   0  -3 -21    4.55    1.52
   0  -3 -21    4.68    1.23
   0  -3 -21    4.00    1.28
   0   3 -21    4.92    1.58
   0   3 -21    5.34    1.33
   0  -3 -21    6.99    1.59
   0   3 -21    5.02    1.53
   0   3 -21    5.68    1.46
   0   3 -21    6.52    1.55
   0   3 -21    4.90    1.42
   0   3 -21    4.48    1.42
   0   3 -21    3.98    1.38
   0  -3 -21    5.33    1.84
   0  -3 -21    3.74    1.58
   0  -3 -21    4.19    1.56
   0   3 -21    3.18    1.04
   0   3 -21    2.88    1.37
   0  -3 -21    4.00    1.15
   0  -3 -21    4.04    1.52
   0   3 -21    4.53    1.52
   0   3 -21    5.55    1.72
   0  -3 -21    4.88    1.69
   0   3 -21    6.34    1.40
   0  -3 -21    3.97    1.61
   0   3 -21    4.65    1.46
   0  -3 -21    3.59    1.56
   0   3 -21    5.34    1.57
   0   3 -21    5.10    1.79
   0  -3 -21    5.94    1.62
   0   3 -21    4.55    1.51
   0  -3 -21    5.60    1.63
   0  -3 -21    6.30    1.69
   0  -3 -21    6.40    1.37
   0  -3 -21    5.34    1.71
   0  -3 -21    5.72    1.58
   0  -3 -21    4.67    1.55
   0   3 -21    5.23    1.57
   0  -3 -21    2.47    1.72
   0   3 -21    6.02    1.55
   0   3 -21    4.83    1.35
   0   3 -21    3.69    1.46
   0  -3 -22   13.02    1.90
   0   3 -22   15.61    1.74
   0   3 -22   14.16    1.81
   0  -3 -22   17.31    1.99
   0   3 -22   17.32    1.95
   0   3 -22   15.03    1.91
   0  -3 -22   14.10    1.69
   0  -3 -22   13.53    2.24
   0   3 -22   17.51    1.85
   0  -3 -22   13.54    2.06
   0  -3 -22   14.00    1.77
   0   3 -22   14.46    1.72
   0   3 -22   13.73    1.71
   0   3 -22   15.21    1.87
   0  -3 -22   14.81    1.86
   0   3 -22   15.05    1.65
   0   3 -22   16.15    1.89
   0  -3 -22   14.33    1.59
   0  -3 -22   11.25    1.94
   0   3 -22   13.48    1.78
   0   3 -22   17.52    1.84
   0   3 -22   16.19    1.96
   0   3 -22   13.21    2.06
   0   3 -22   13.77    1.94
   0  -3 -22   11.95    1.83
   0   3 -22   15.69    2.08
   0  -3 -22   12.82    1.87
   0  -3 -22   12.22    1.89
   0  -3 -22   19.23    2.06
   0  -3 -22   13.01    2.03
   0  -3 -22   12.77    1.47
   0   3 -22   18.24    1.94
   0   3 -22   13.90    1.76
   0  -3 -22   12.20    1.92
   0   3 -22   14.25    1.93
   0  -3 -22   12.26    2.03
   0  -3 -22   13.61    1.82
   0  -3 -22   15.05    1.91
   0   3 -22   13.23    1.97
   0   3 -22   12.49    1.65
   0  -3 -22   15.20    1.97
   0  -3 -22   12.61    1.54
   0  -3 -22   15.89    2.03
   0   3 -22   13.32    1.79
   0   3 -22   14.32    1.73
   0  -3 -22   13.49    2.12
   0   3 -22   14.84    1.95
   0  -3 -23   92.31    4.35
   0  -3 -23   88.51    3.99
   0   3 -23   86.40    4.00
   0   3 -23   88.36    4.22
   0  -3 -23   93.68    4.15
   0   3 -23   89.58    4.13
   0  -3 -23   94.35    4.44
   0  -3 -23   88.22    3.93
   0   3 -23   92.37    4.38
   0   3 -23   88.55    4.20
   0   3 -23   96.05    4.27
   0  -3 -23   82.35    4.11
   0  -3 -23   90.90    4.66
   0   3 -23   89.03    4.08
   0  -3 -23   89.13    4.34
   0   3 -23   93.16    4.07
   0   3 -23   76.18    4.07
   0  -3 -23   83.96    4.46
   0  -3 -23   96.89    4.65
   0  -3 -23   96.92    4.15
   0  -3 -23   89.50    4.01
   0  -3 -23   91.01    3.94
   0   3 -23   92.07    3.92
   0   3 -23   84.95    4.18
   0  -3 -23   85.68    4.36
   0  -3 -23   89.90    4.50
   0   3 -23   76.65    4.36
   0  -3 -23   83.24    4.31
   0  -3 -23   93.32    4.61
   0   3 -23   95.36    4.52
   0  -3 -23   98.98    4.38
   0  -3 -23   91.26    4.37
   0  -3 -23   90.56    3.91
   0   3 -23   85.92    4.50
   0   3 -23   93.25    4.28
   0   3 -23   85.57    4.10
   0   3 -23   88.17    4.26
   0   3 -23   90.31    4.51
   0  -3 -23   85.98    4.25
   0  -3 -23   86.00    4.41
   0   3 -23   87.58    4.10
   0  -3 -23   93.23    4.05
   0  -3 -23   88.85    4.48
   0   3 -23   94.16    4.09
   0  -3 -23   92.81    4.69
   0  -3 -23   93.94    4.64
   0  -3 -23   93.91    4.42
   0   3 -23   91.35    4.09
   0   3 -23   91.99    4.39
   0  -3 -24  152.02    6.00
   0  -3 -24  152.32    6.24
   0   3 -24  157.91    6.11
   0   3 -24  158.60    6.22
   0  -3 -24  142.17    5.87
   0  -3 -24  154.52    6.10
   0   3 -24  155.74    6.21
   0   3 -24  152.81    6.27
   0   3 -24  155.09    6.13
   0   3 -24  156.80    5.93
   0  -3 -24  160.87    6.68
   0   3 -24  155.43    6.29
   0  -3 -24  156.74    6.04
   0  -3 -24  151.94    6.08
   0  -3 -24  149.63    5.90
   0   3 -24  156.71    5.83
   0  -3 -24  150.63    6.59
   0  -3 -24  152.59    6.55
   0   3 -24  174.66    6.42
   0  -3 -24  146.18    6.34
   0   3 -24  163.62    6.72
   0   3 -24  169.24    6.42
   0  -3 -24  163.00    6.38
   0   3 -24  154.43    6.37
   0  -3 -24  160.74    6.46
   0  -3 -24  157.14    6.45
   0   3 -24  150.78    6.57
   0  -3 -24  149.82    5.87
   0   3 -24  163.14    6.58
   0   3 -24  155.22    6.57
   0  -3 -24  169.41    6.13
   0  -3 -24  160.18    6.65
   0  -3 -24  155.34    6.31
   0  -3 -24  162.13    6.80
   0   3 -24  164.66    6.24
   0   3 -24  167.58    6.76
   0  -3 -24  154.24    6.38
   0   3 -24  156.57    6.04
   0  -3 -24  152.83    6.47
   0   3 -24  169.79    6.56
   0  -3 -24  155.51    6.61
   0   3 -24  153.22    6.08
   0   3 -25   14.09    1.88
   0  -3 -25    8.93    1.63
   0   3 -25   11.48    1.87
   0  -3 -25    9.84    2.13
   0  -3 -25    8.04    1.93
   0   3 -25   10.48    1.83
   0   3 -25   10.33    1.90
   0   3 -25   12.80    1.87
   0  -3 -25   14.57    1.99
   0  -3 -25    9.71    1.92
   0   3 -25    9.95    1.59
   0  -3 -25    8.02    1.86
   0  -3 -25    8.18    1.43
   0  -3 -25    8.90    2.11
   0   3 -25   10.58    1.54
   0  -3 -25    7.50    1.47
   0   3 -25    9.65    1.37
   0  -3 -25    8.47    1.44
   0   3 -25    7.35    1.63
   0   3 -25   11.91    1.94
   0  -3 -25   11.71    1.99
   0  -3 -25    8.86    1.58
   0  -3 -25    8.46    1.83
   0   3 -26    0.14    1.26
   0   3 -26    1.00    1.44
   0  -3 -26    1.02    1.19
   0  -3 -26    1.29    1.80
   0  -3 -26    0.20    1.81
   0  -3 -26    1.65    1.54
   0   3 -26    2.71    1.67
   0  -3 -26    1.97    1.38
   0   3 -26    2.15    1.52
   0  -3 -26    2.18    1.72
   0   3 -26    1.69    1.47
   0   3 -26    0.47    1.51
   0  -3 -26    1.49    1.57
   0   3 -26    1.36    1.39
   0   3 -26   -0.81    1.49
   0  -3 -26    1.90    1.26
   0  -3 -26    1.64    1.27
   0  -3 -26    1.70    1.78
   0  -3 -26    2.33    1.27
   0   3 -26    0.80    1.49
   0   3 -26    0.47    1.01
   0  -3 -26    2.84    1.53
   0  -3 -26    0.17    1.69
   0  -3 -26    1.12    1.61
   0  -3 -26    0.35    1.47
   0   3 -26    2.40    1.45
   0   3 -26    0.65    1.59
   0   3 -26    1.15    1.37
   0   3 -26    2.96    1.41
   0   3 -26   -1.32    1.78
   0  -3 -26    3.99    1.78
   0  -3 -26    2.10    1.81
   0   3 -26   -0.34    1.40
   0  -3 -26    0.60    1.70
   0  -3 -26    0.57    1.63
   0  -3 -26    3.29    1.69
   0   3 -26    2.64    1.48
   0   3 -26    2.34    1.77
   0  -3 -27   20.11    2.70
   0  -3 -27   16.01    2.47
   0   3 -27   25.22    2.50
   0   3 -27   17.53    2.33
   0   3 -27   17.97    2.20
   0   3 -27   19.42    2.15
   0  -3 -27   19.01    1.95
   0  -3 -27   20.87    1.97
   0   3 -27   19.98    2.18
   0   3 -27   22.32    2.26
   0   3 -27   16.44    2.04
   0  -3 -27   21.11    2.43
   0   3 -27   15.45    2.21
   0  -3 -27   22.58    2.42
   0  -3 -27   21.60    2.05
   0  -3 -27   21.54    2.18
   0   3 -27   20.19    2.27
   0   3 -27   17.10    2.08
   0   3 -27   16.78    2.14
   0  -3 -27   18.16    2.52
   0   3 -27   21.33    1.89
   0  -3 -27   21.62    2.08
   0  -3 -27   18.89    2.07
   0  -3 -27   20.70    2.01
   0  -3 -27   21.66    2.37
   0   3 -27   17.13    2.11
   0  -3 -27   21.78    2.47
   0   3 -27   17.27    2.10
   0  -3 -27   21.89    2.51
   0  -3 -27   18.41    2.42
   0   3 -27   20.66    2.23
   0   3 -27   21.61    2.40
   0   3 -27   16.61    2.10
   0   3 -27   13.45    2.28
   0  -3 -27   21.08    2.43
   0  -3 -27   14.62    1.98
   0   3 -27   18.52    2.06
   0  -3 -27   20.50    2.09
   0  -3 -27   19.93    2.56
   0  -3 -27   24.71    2.70
   0   3 -27   21.07    2.27
   0   3 -27   18.61    2.14
   0   3 -27   21.89    2.65
   0   3 -27   18.56    2.34
   0   3 -27   19.81    2.02
   0  -3 -27   22.66    2.54
   0  -3 -27   18.91    2.37
   0  -3 -27   17.40    2.38
   0   3 -27   20.92    2.29
   0  -3 -28  172.08    6.90
   0  -3 -28  173.92    7.43
   0  -3 -28  189.22    7.77
   0   3 -28  188.91    7.53
   0   3 -28  173.30    7.23
   0   3 -28  192.74    7.32
   0   3 -28  193.69    7.68
   0   3 -28  190.44    7.61
   0  -3 -28  183.58    7.53
   0   3 -28  195.61    7.47
   0  -3 -28  167.73    6.99
   0   3 -28  186.30    7.41
   0   3 -28  178.66    7.18
   0   3 -28  176.41    7.36
   0  -3 -28  183.08    7.21
   0  -3 -28  185.59    7.05
   0   3 -28  184.33    7.13
   0  -3 -28  171.80    7.22
   0  -3 -28  177.48    7.86
   0  -3 -28  177.24    7.16
   0  -3 -28  181.53    7.11
   0  -3 -28  198.11    7.93
   0   3 -28  184.76    6.89
   0   3 -28  183.90    7.38
   0  -3 -28  184.09    7.02
   0  -3 -28  196.26    7.70
   0   3 -28  193.36    7.37
   0   3 -28  186.22    7.23
   0  -3 -28  178.68    7.23
   0  -3 -28  190.44    7.60
   0   3 -28  162.37    7.39
   0   3 -28  178.28    7.43
   0  -3 -28  174.83    7.58
   0   3 -28  176.15    7.74
   0  -3 -28  183.53    7.61
   0   3 -28  176.79    7.35
   0  -3 -28  199.64    7.89
   0   3 -28  184.15    7.43
   0  -3 -28  181.48    7.44
   0   3 -28  175.24    7.75
   0  -3 -28  199.37    7.25
   0   3 -28  187.76    7.61
   0  -3 -28  193.63    7.88
   0  -3 -28  201.20    8.07
   0   3 -28  189.40    7.32
   0   3 -28  182.74    7.20
   0   3 -28  181.18    7.71
   0   3 -28  178.24    7.03
   0  -3 -28  173.68    7.65
   0  -3 -28  162.26    7.45
   0   3 -29    5.59    1.88
   0   3 -29    2.86    1.76
   0   3 -29    4.25    1.84
   0  -3 -29    2.31    2.06
   0   3 -29    2.21    1.67
   0  -3 -29    2.76    1.47
   0  -3 -29    0.96    1.54
   0   3 -29    3.56    1.53
   0  -3 -29    1.70    1.41
   0   3 -29    1.24    1.64
   0   3 -29    2.08    1.57
   0   3 -29    2.25    1.55
   0   3 -29    3.65    1.81
   0  -3 -29    4.85    1.47
   0  -3 -29    4.32    1.88
   0  -3 -29    5.51    1.99
   0   3 -29    3.39    1.23
   0  -3 -29    1.49    1.96
   0  -3 -29    3.96    1.50
   0  -3 -29    2.29    1.46
   0  -3 -29    2.80    1.53
   0  -3 -29    2.70    1.92
   0   3 -29    3.90    1.83
   0  -3 -29    0.67    1.40
   0   3 -29    0.20    1.68
   0   3 -29    4.58    1.86
   0  -3 -29    3.11    2.01
   0  -3 -29    4.47    1.80
   0  -3 -29    2.27    1.89
   0   3 -29    5.87    1.84
   0   3 -29   -1.32    1.99
   0   3 -29    3.39    1.75
   0  -3 -29    1.06    1.49
   0  -3 -29    2.56    1.96
   0   3 -29    4.02    1.89
   0  -3 -29    5.11    1.96
   0   3 -29    3.55    2.12
   0   3 -29    3.73    1.71
   0   3 -29    3.33    1.45
   0   3 -29    3.08    1.80
   0  -3 -29    1.07    1.96
   0   3 -29    0.50    1.70
   0  -3 -30    1.95    2.08
   0   3 -30    2.47    1.70
   0   3 -30    3.94    1.85
   0  -3 -30    3.51    1.50
   0   3 -30    4.12    1.81
   0   3 -30    2.91    1.81
   0  -3 -30    3.10    1.95
   0  -3 -30    4.14    2.09
   0  -3 -30    2.97    1.46
   0   3 -30    4.55    1.97
   0  -3 -30    2.26    1.43
   0   3 -30    6.83    2.03
   0  -3 -30    3.14    1.72
   0   3 -30    3.85    1.66
   0  -3 -30    3.25    1.47
   0  -3 -30    2.21    1.45
   0   3 -30    3.79    1.36
   0  -3 -30    1.93    1.54
   0  -3 -30    2.74    1.49
   0  -3 -30    4.46    1.98
   0   3 -30    5.26    2.01
   0  -3 -30    5.97    1.86
   0  -3 -30    1.91    1.94
   0   3 -30    5.90    1.91
   0   3 -30    4.89    1.72
   0   3 -30    2.67    1.79
   0   3 -30    3.58    1.86
   0   3 -30    2.97    1.98
   0  -3 -30    2.64    2.14
   0   3 -30    2.61    1.91
   0   3 -30    3.67    2.20
   0   3 -30    3.88    1.79
   0   3 -30    3.38    1.88
   0  -3 -30    3.60    2.00
   0   3 -30    4.66    1.97
   0  -3 -30    4.18    2.02
   0   3 -30    2.35    1.59
   0  -3 -30    3.30    1.71
   0  -3 -31   16.60    2.42
   0  -3 -31   14.65    2.25
   0  -3 -31   14.68    2.03
   0  -3 -31   14.68    1.96
   0   3 -31   13.88    2.05
   0   3 -31   18.06    2.41
   0   3 -31   14.28    2.29
   0  -3 -31   20.80    2.64
   0   3 -31   14.69    2.29
   0   3 -31   17.76    2.59
   0   3 -31   15.38    2.44
   0  -3 -31   17.52    2.66
   0  -3 -31   17.91    2.86
   0   3 -31   12.37    2.07
   0  -3 -31   12.85    1.94
   0  -3 -31   14.69    2.02
   0  -3 -31   13.78    2.05
   0  -3 -31   15.46    1.95
   0   3 -31   14.78    1.81
   0  -3 -31   13.80    2.01
   0   3 -31   12.31    2.14
   0   3 -31   12.04    2.19
   0  -3 -31   15.00    2.35
   0  -3 -31   18.94    2.53
   0   3 -31   14.20    2.17
   0  -3 -31   16.35    2.67
   0  -3 -31   15.42    2.54
   0  -3 -31   13.98    2.04
   0   3 -31   14.63    2.27
   0   3 -31   13.83    2.55
   0  -3 -31   17.60    2.54
   0   3 -31   14.92    2.04
   0  -3 -31   16.81    2.50
   0   3 -31   18.92    2.36
   0  -3 -31   13.43    2.10
   0   3 -31   12.85    2.29
   0   3 -31   13.15    2.23
   0   3 -31   12.21    2.34
   0   3 -31   17.88    2.86
   0  -3 -32   17.04    2.61
   0  -3 -32   20.51    2.38
   0   3 -32   18.25    2.29
   0  -3 -32   16.53    2.55
   0   3 -32   22.63    2.56
   0  -3 -32   16.14    2.11
   0   3 -32   24.18    2.73
   0  -3 -32   19.89    2.19
   0   3 -32   19.96    2.70
   0   3 -32   18.90    2.53
   0  -3 -32   18.02    2.68
   0  -3 -32   21.21    2.26
   0  -3 -32   20.40    2.95
   0   3 -32   18.54    2.02
   0  -3 -32   20.15    2.30
   0  -3 -32   14.97    1.99
   0  -3 -32   13.75    1.99
   0   3 -32   18.50    2.16
   0   3 -32   16.98    2.30
   0   3 -32   18.61    2.43
   0  -3 -32   16.70    2.46
   0  -3 -32   20.00    2.62
   0  -3 -32   19.18    2.73
   0  -3 -32   18.87    2.64
   0  -3 -32   18.45    2.14
   0   3 -32   15.01    2.35
   0  -3 -32   16.93    2.13
   0   3 -32   19.72    2.47
   0   3 -32   16.58    2.33
   0   3 -32   20.06    2.82
   0  -3 -32   19.60    2.22
   0   3 -32   18.50    2.90
   0  -3 -32   20.73    2.49
   0  -3 -32   18.24    2.62
   0   3 -32   17.64    2.53
   0   3 -32   19.22    2.31
   0   3 -32   17.17    2.16
   0   3 -32   18.46    2.53
   0   3 -32   19.36    2.55
   0  -3 -33    4.67    1.78
   0  -3 -33    4.69    2.12
   0   3 -33    4.89    2.00
   0   3 -33    5.00    1.99
   0  -3 -33   10.26    2.40
   0  -3 -33    6.52    1.64
   0  -3 -33    7.27    2.21
   0  -3 -33    6.69    1.92
   0   3 -33    7.72    2.15
   0   3 -33    7.19    2.13
   0   3 -33    4.46    1.81
   0   3 -33    6.65    2.05
   0  -3 -33    8.27    1.85
   0   3 -33    6.31    1.48
   0  -3 -33    5.24    1.69
   0  -3 -33    6.68    1.60
   0   3 -33    5.53    1.59
   0  -3 -33    8.71    2.20
   0   3 -33    5.56    1.87
   0  -3 -33    5.09    2.10
   0   3 -33    4.83    2.05
   0  -3 -33    4.65    2.14
   0  -3 -33    6.75    1.69
   0   3 -33    8.17    2.16
   0   3 -33    5.96    1.97
   0  -3 -33    8.07    2.07
   0   3 -33    3.82    1.79
   0   3 -33    6.74    2.13
   0   3 -33    7.29    2.39
   0   3 -33    4.96    1.65
   0   3 -33    4.45    2.01
   0   3 -33    4.20    2.06
   0  -3 -33    7.08    1.96
   0  -3 -33    5.32    2.04
   0   3 -33    5.61    2.02
   0   3 -33    4.30    1.97
   0   3 -34    3.13    1.89
   0  -3 -34    7.75    2.29
   0  -3 -34    7.34    2.31
   0  -3 -34    4.32    1.57
   0   3 -34    7.09    2.00
   0  -3 -34    6.14    2.15
   0   3 -34    6.59    2.09
   0  -3 -34    5.63    1.88
   0  -3 -34    7.29    1.96
   0  -3 -34    5.56    2.10
   0   3 -34    5.85    2.03
   0   3 -34    7.26    2.13
   0   3 -34    5.87    1.70
   0  -3 -34    7.13    1.73
   0   3 -34   10.57    1.82
   0  -3 -34    5.20    1.64
   0  -3 -34    4.19    1.54
   0   3 -34    3.32    1.39
   0  -3 -34    7.51    1.75
   0   3 -34    6.81    1.93
   0   3 -34    4.52    1.89
   0  -3 -34    4.69    2.10
   0   3 -34    4.86    1.79
   0   3 -34    5.89    1.96
   0  -3 -34    6.13    1.98
   0  -3 -34    6.01    2.22
   0  -3 -34    7.62    2.01
   0   3 -34    7.20    2.07
   0   3 -34    2.74    1.90
   0   3 -34    9.58    2.19
   0  -3 -34    5.79    1.90
   0   3 -34    4.93    1.91
   0   3 -34    4.31    1.56
   0   3 -34    2.03    1.79
   0  -3 -34    7.60    2.09
   0   3 -34    4.38    2.11
   0  -3 -35   12.06    2.14
   0   3 -35    6.16    2.06
   0  -3 -35    7.19    1.76
   0   3 -35    7.45    2.09
   0  -3 -35    6.70    2.16
   0  -3 -35    7.78    2.09
   0  -3 -35    7.13    1.81
   0  -3 -35    7.47    1.90
   0  -3 -35    9.38    2.18
   0  -3 -35    6.50    2.23
   0   3 -35   10.53    2.23
   0   3 -35    9.00    2.04
   0   3 -35    3.10    1.71
   0   3 -35    8.91    1.81
   0  -3 -35    9.53    1.88
   0   3 -35    7.52    1.52
   0   3 -35    9.04    2.02
   0  -3 -35   12.32    2.29
   0   3 -35    7.13    1.90
   0  -3 -35    5.27    2.11
   0  -3 -35    8.03    2.24
   0  -3 -35   10.18    2.10
   0  -3 -35    5.99    1.66
   0   3 -35    6.21    1.89
   0   3 -35    9.30    1.93
   0   3 -35    7.71    2.11
   0   3 -35    8.74    2.07
   0   3 -35    9.84    2.19
   0  -3 -35    9.72    2.20
   0   3 -35    6.24    2.03
   0  -3 -35    6.96    1.83
   0  -3 -35    9.64    2.20
   0   3 -35   10.33    2.30
   0   3 -35    5.34    2.33
   0   3 -35    7.55    1.74
   0  -3 -36   44.45    3.48
   0   3 -36   42.20    3.29
   0  -3 -36   43.19    3.02
   0  -3 -36   47.10    3.21
   0   3 -36   41.49    3.06
   0  -3 -36   40.39    3.16
   0   3 -36   40.99    3.23
   0   3 -36   41.52    3.29
   0  -3 -36   43.37    2.97
   0  -3 -36   39.36    3.31
   0   3 -36   39.03    3.21
   0   3 -36   41.27    3.22
   0  -3 -36   37.29    3.26
   0  -3 -36   40.25    2.95
   0   3 -36   38.86    2.97
   0   3 -36   37.96    2.69
   0  -3 -36   48.35    3.43
   0  -3 -36   41.65    3.20
   0  -3 -36   39.60    3.34
   0  -3 -36   38.69    2.81
   0  -3 -36   46.76    3.54
   0   3 -36   39.37    3.09
   0   3 -36   38.31    3.18
   0   3 -36   40.22    3.23
   0   3 -36   40.32    3.04
   0  -3 -36   35.59    2.98
   0   3 -36   43.94    3.43
   0   3 -36   36.61    3.23
   0  -3 -36   42.69    3.28
   0   3 -36   32.53    2.72
   0  -3 -36   38.66    3.37
   0   3 -36   38.70    3.08
   0   3 -36   39.64    3.58
   0   3 -37   23.86    2.58
   0   3 -37   20.77    2.49
   0   3 -37   24.89    2.48
   0   3 -37   26.20    2.80
   0   3 -37   25.98    2.72
   0  -3 -37   29.22    2.61
   0  -3 -37   27.02    2.82
   0   3 -37   27.29    2.71
   0  -3 -37   22.80    2.32
   0  -3 -37   28.11    2.82
   0  -3 -37   27.16    2.75
   0  -3 -37   23.30    2.48
   0   3 -37   18.91    2.37
   0  -3 -37   27.35    2.75
   0  -3 -37   26.74    2.84
   0  -3 -37   26.44    2.31
   0   3 -37   25.88    2.68
   0  -3 -37   27.53    2.91
   0   3 -37   27.37    2.55
   0  -3 -37   27.32    2.56
   0   3 -37   23.46    2.89
   0   3 -37   29.89    2.71
   0   3 -37   22.73    2.60
   0  -3 -37   26.25    2.70
   0  -3 -37   23.66    2.66
   0   3 -37   20.56    2.54
   0  -3 -38   28.40    2.86
   0  -3 -38   30.73    2.88
   0   3 -38   29.43    2.54
   0   3 -38   28.51    2.73
   0  -3 -38   27.00    2.56
   0  -3 -38   29.34    2.76
   0   3 -38   29.10    2.71
   0  -3 -38   27.94    2.56
   0   3 -38   28.91    2.67
   0   3 -38   25.55    2.38
   0   3 -38   24.46    2.16
   0  -3 -38   30.80    2.83
   0   3 -38   23.19    2.44
   0   3 -38   18.08    2.36
   0  -3 -38   28.46    2.56
   0   3 -38   27.55    3.02
   0  -3 -38   27.51    2.74
   0  -3 -38   28.18    2.64
   0   3 -38   27.12    2.81
   0   3 -38   28.19    2.80
   0   3 -39    5.02    1.49
   0   3 -39    4.67    1.29
   0  -3 -39    3.58    1.48
   0   3 -39    2.91    1.90
   0  -3 -39    3.17    1.71
   0   3 -39    4.05    1.90
   0   3 -40    2.93    1.59
   0   3 -40   -1.09    1.61
   0   3 -40    1.10    1.58
   0  -3 -40    1.39    1.57
   0  -3 -40    1.65    1.48
   0  -3 -40   -1.37    1.44
   0  -3 -40    2.28    1.46
   0  -3 -40    1.53    1.54
   0   3 -40    0.74    1.25
   0   3 -40    0.36    1.02
   0   3 -40    3.15    1.51
   0   3 -40    1.89    1.50
   0  -3 -40    0.14    1.46
   0  -3 -41    7.57    1.84
   0   3 -41    8.71    1.69
   0  -3 -41    6.82    1.64
   0  -3 -41    8.27    1.64
   0  -3 -41    8.79    1.76
   0   3 -41    5.79    1.74
   0   3 -41    8.22    1.77
   0  -3 -41    7.02    1.54
   0   3 -41   10.91    1.61
   0   3 -41    6.57    1.58
   0  -3 -41    5.91    1.73
   0  -3 -41    8.32    1.81
   0   3 -41    6.50    1.59
   0   3 -41    9.52    1.95
   0   3 -41    9.94    2.05
   0  -3 -41    4.24    1.63
   0   3 -42   60.54    3.41
   0  -3 -42   58.96    3.15
   0   3 -42   66.57    3.53
   0  -3 -42   67.02    3.43
   0   3 -42   64.48    3.53
   0  -3 -42   56.63    3.27
   0  -3 -42   69.27    3.57
   0  -3 -42   59.58    3.49
   0   3 -42   66.41    3.32
   0   3 -42   51.93    3.14
   0  -3 -42   63.01    3.46
   0   3 -42   56.61    3.64
   0  -3 -42   61.09    3.43
   0   3 -43    2.79    1.16
   0   3 -43    3.40    1.46
   0   3 -43    0.60    1.25
   0  -3 -43    2.26    1.25
   0  -3 -43    2.54    1.34
   0  -3 -43    2.27    1.36
   0   3 -43    1.20    1.49
   0  -3 -43    1.21    1.37
   0   3 -44    0.59    0.91
   0  -3 -44    0.49    1.10
   0  -3 -44    1.22    1.18
   0   3 -44    0.73    1.11
   0   3 -44    1.08    1.23
   0  -3 -44   -1.43    1.17
   0   3 -45    2.34    1.00
   0   4   0  534.72   15.42
   0  -4   0  522.61   15.48
   0   4   0  506.51   15.51
   0   4   0  527.70   15.62
   0   4   1   24.97    1.42
   0   4  -1   30.58    1.46
   0  -4  -1   23.14    1.45
   0  -4   1   30.15    1.51
   0   4  -1   34.72    1.71
   0   4   1   24.10    1.76
   0   4   1   25.35    1.52
   0   4  -1   29.49    1.61
   0   4  -2    6.97    0.91
   0   4   2    9.50    0.97
   0   4   2    9.02    1.35
   0   4  -2    6.07    0.74
   0   4  -2    7.62    1.11
   0   4  -2    9.18    1.06
   0   4   2   10.27    1.51
   0  -4   2    9.02    1.00
   0   4  -3 1366.87   39.80
   0   4   3 1353.81   39.71
   0  -4  -3 1423.45   39.88
   0   4  -3 1385.15   39.70
   0   4  -3 1356.78   39.88
   0   4   3 1387.69   39.91
   0   4  -3 1452.77   39.97
   0  -4   3 1381.86   39.81
   0  -4   3 1336.36   39.81
   0  -4  -4  593.87   17.87
   0  -4  -4  606.75   17.98
   0   4  -4  620.40   17.96
   0   4   4  588.65   17.81
   0   4  -4  602.11   18.00
   0   4   4  624.04   18.05
   0  -4  -4  618.92   17.90
   0   4  -4  649.72   18.12
   0   4  -4  604.18   17.80
   0  -4   4  627.01   17.94
   0  -4   4  601.82   17.94
   0  -4  -5 1176.81   33.97
   0   4  -5 1160.07   33.97
   0  -4  -5 1174.55   34.15
   0   4  -5 1204.77   34.15
   0  -4  -5 1177.90   34.12
   0   4   5 1145.95   33.98
   0  -4  -5 1164.71   34.06
   0   4   5 1182.71   34.19
   0   4  -5 1176.32   33.97
   0   4  -5 1197.75   34.21
   0  -4   5 1199.40   34.11
   0   4  -5 1226.18   34.13
   0  -4   5 1170.82   34.11
   0  -4  -6 1015.59   29.73
   0  -4  -6 1005.51   29.58
   0   4  -6 1043.87   29.75
   0   4   6 1008.41   29.55
   0  -4  -6 1051.76   29.78
   0   4  -6  991.37   29.59
   0   4  -6 1010.86   29.54
   0   4   6 1063.04   29.80
   0   4  -6 1042.07   29.80
   0  -4  -6 1025.29   29.64
   0   4  -6 1007.21   29.42
   0  -4   6 1047.91   29.70
   0   4  -6 1082.26   29.72
   0  -4  -6  996.77   29.69
   0  -4   6 1022.69   29.69
   0   4  -7  417.08   12.37
   0  -4  -7  404.06   12.37
   0   4  -7  424.27   12.49
   0   4  -7  425.57   12.38
   0  -4  -7  427.03   12.58
   0  -4  -7  410.82   12.34
   0  -4  -7  404.84   12.44
   0   4  -7  408.64   12.18
   0  -4  -7  425.89   12.38
   0   4  -7  416.39   12.51
   0   4   7  414.18   12.52
   0  -4  -7  404.42   12.38
   0  -4  -7  410.88   12.46
   0   4  -7  420.04   12.62
   0  -4  -7  392.14   12.15
   0  -4  -7  421.84   12.38
   0   4  -7  444.08   12.60
   0   4  -7  441.20   12.45
   0  -4   7  428.92   12.44
   0   4  -7  427.54   12.34
   0  -4  -7  398.73   12.46
   0  -4   7  420.01   12.42
   0  -4  -7  419.53   12.51
   0   4  -8  138.16    4.72
   0   4  -8  138.21    4.56
   0  -4  -8  138.12    4.62
   0   4  -8  145.60    4.58
   0   4  -8  142.23    4.66
   0  -4  -8  147.84    4.83
   0  -4  -8  142.32    4.63
   0  -4  -8  134.34    4.51
   0   4  -8  144.14    4.81
   0   4   8  137.16    4.67
   0  -4  -8  138.40    4.64
   0  -4  -8  139.76    4.52
   0  -4  -8  134.27    4.52
   0   4  -8  141.57    4.38
   0   4  -8  137.06    4.65
   0  -4  -8  130.62    4.25
   0  -4  -8  139.68    4.59
   0   4  -8  142.21    4.93
   0   4  -8  140.62    4.59
   0   4  -8  142.08    4.76
   0   4  -8  142.37    4.54
   0  -4   8  141.37    4.56
   0   4  -8  144.40    4.54
   0  -4  -8  140.40    4.66
   0   4  -9    5.01    0.86
   0  -4  -9    5.12    0.96
   0  -4  -9    6.16    0.86
   0   4  -9    5.30    0.81
   0  -4  -9    8.35    1.16
   0   4  -9    5.58    0.97
   0   4  -9    6.16    0.72
   0   4  -9    6.56    0.87
   0  -4  -9    8.85    0.83
   0  -4  -9    6.87    0.76
   0   4   9    7.62    1.01
   0  -4  -9    6.52    0.96
   0   4  -9    7.03    1.04
   0  -4  -9    6.17    0.89
   0   4  -9    9.39    0.71
   0   4  -9    5.73    0.86
   0   4  -9    6.12    1.04
   0   4  -9    5.34    1.24
   0  -4  -9    4.32    0.93
   0  -4   9    5.93    0.80
   0   4  -9    6.70    0.87
   0  -4  -9    4.22    0.80
   0   4  -9    6.17    0.83
   0   4  -9    5.06    0.82
   0   4 -10  468.15   14.21
   0  -4 -10  493.36   14.27
   0  -4 -10  499.06   14.33
   0  -4 -10  470.98   14.29
   0  -4 -10  486.47   14.60
   0  -4 -10  468.76   14.41
   0   4 -10  480.47   14.27
   0   4 -10  472.97   14.46
   0   4 -10  491.04   14.34
   0   4 -10  491.69   14.36
   0  -4 -10  488.25   14.42
   0  -4 -10  463.32   14.22
   0   4 -10  471.46   14.14
   0  -4 -10  483.47   14.44
   0   4 -10  476.00   14.52
   0   4 -10  473.54   14.29
   0   4 -10  495.38   14.72
   0   4 -10  483.80   14.28
   0   4 -10  483.28   14.50
   0  -4 -10  491.98   14.41
   0  -4 -10  451.52   14.46
   0  -4 -10  474.67   14.16
   0   4 -10  472.16   14.29
   0   4 -10  493.11   14.35
   0  -4 -10  471.77   14.35
   0   4 -10  490.32   14.28
   0  -4  10  477.78   14.20
   0   4 -11    5.63    1.08
   0  -4 -11    4.35    0.82
   0  -4 -11    3.88    0.80
   0   4 -11    5.21    0.83
   0  -4 -11    4.93    0.96
   0  -4 -11    7.07    1.17
   0  -4 -11    5.41    1.07
   0   4 -11    6.88    0.97
   0   4 -11    5.81    0.92
   0  -4 -11    4.50    1.48
   0   4 -11    5.89    0.98
   0   4 -11    4.44    0.99
   0  -4 -11    5.08    0.93
   0   4 -11    5.26    0.81
   0  -4 -11    5.69    0.83
   0  -4 -11    4.54    0.89
   0   4 -11    4.90    1.29
   0  -4 -11    3.24    0.96
   0   4 -11    5.18    0.81
   0   4 -11    5.77    1.13
   0  -4 -11    3.92    1.07
   0  -4 -11    3.21    1.22
   0   4 -11    5.74    0.93
   0   4 -11    5.09    0.90
   0   4 -11    5.48    0.98
   0   4 -11    4.51    1.17
   0  -4  11    4.52    0.77
   0  -4 -11    2.83    0.76
   0  -4 -11    4.95    0.79
   0   4 -11    4.73    0.79
   0   4 -12  167.65    5.31
   0   4 -12  169.16    5.70
   0   4 -12  163.49    5.37
   0  -4 -12  157.72    5.49
   0   4 -12  161.33    5.38
   0  -4 -12  171.64    5.77
   0  -4 -12  168.89    5.34
   0  -4 -12  148.26    5.36
   0   4 -12  162.82    5.39
   0  -4 -12  161.37    5.92
   0  -4 -12  167.83    5.31
   0   4 -12  161.33    5.52
   0   4 -12  168.28    5.57
   0  -4 -12  168.25    5.46
   0   4 -12  159.90    5.32
   0  -4 -12  164.40    5.37
   0  -4 -12  170.85    5.49
   0  -4 -12  163.51    5.49
   0   4 -12  162.02    5.56
   0  -4 -12  148.99    5.50
   0  -4 -12  151.28    5.72
   0  -4 -12  158.43    5.20
   0   4 -12  161.55    5.76
   0   4 -12  153.21    5.19
   0   4 -12  156.87    5.35
   0   4 -12  150.71    5.17
   0  -4 -12  158.00    5.46
   0  -4  12  160.18    5.11
   0   4 -12  161.82    5.34
   0  -4 -12  152.04    5.26
   0  -4 -12  156.50    5.20
   0   4 -12  158.63    5.38
   0   4 -12  157.88    5.65
   0  -4 -12  147.25    5.60
   0  -4 -13  157.07    5.63
   0   4 -13  156.82    5.54
   0  -4 -13  159.73    5.85
   0  -4 -13  145.70    5.26
   0   4 -13  158.91    5.19
   0   4 -13  153.06    5.39
   0  -4 -13  155.00    5.43
   0   4 -13  158.05    5.27
   0   4 -13  153.42    5.25
   0   4 -13  165.31    5.33
   0  -4 -13  153.81    5.15
   0  -4 -13  153.28    5.19
   0  -4 -13  147.64    5.27
   0  -4 -13  152.21    5.27
   0  -4 -13  157.65    5.24
   0   4 -13  157.34    5.19
   0   4 -13  159.75    5.42
   0   4 -13  148.54    5.02
   0  -4 -13  140.00    5.01
   0  -4 -13  152.48    5.44
   0   4 -13  163.67    5.74
   0  -4 -13  151.86    5.36
   0  -4 -13  147.15    5.61
   0   4 -13  158.46    5.42
   0   4 -13  175.63    5.78
   0   4 -13  155.78    5.28
   0  -4 -13  145.67    5.32
   0  -4 -13  143.35    5.08
   0  -4 -13  146.25    5.07
   0   4 -13  171.13    5.34
   0   4 -13  161.57    5.58
   0  -4  13  149.91    4.91
   0   4 -13  152.87    5.21
   0  -4 -13  139.57    5.49
   0   4 -14 1278.82   37.50
   0  -4 -14 1342.58   37.91
   0   4 -14 1311.72   37.54
   0   4 -14 1319.00   37.52
   0  -4 -14 1303.20   37.42
   0  -4 -14 1286.33   37.55
   0   4 -14 1277.62   37.42
   0  -4 -14 1285.88   37.67
   0  -4 -14 1312.40   38.11
   0   4 -14 1280.33   37.78
   0   4 -14 1289.36   37.64
   0  -4 -14 1291.42   37.44
   0  -4 -14 1309.85   37.56
   0  -4 -14 1278.77   37.55
   0  -4 -14 1308.49   37.48
   0   4 -14 1289.49   37.44
   0  -4 -14 1283.03   37.63
   0   4 -14 1266.44   37.50
   0  -4 -14 1268.82   37.62
   0   4 -14 1265.21   37.87
   0  -4 -14 1254.92   37.68
   0   4 -14 1258.89   37.89
   0  -4 -14 1257.87   37.30
   0   4 -14 1265.99   37.64
   0   4 -14 1286.98   37.93
   0  -4 -14 1248.40   37.85
   0   4 -14 1291.51   37.80
   0   4 -14 1323.28   37.53
   0   4 -14 1295.85   37.46
   0  -4 -14 1292.26   37.35
   0  -4 -14 1247.22   37.59
   0  -4 -14 1239.54   37.77
   0  -4 -15  156.18    5.89
   0  -4 -15  155.43    5.69
   0   4 -15  167.60    5.72
   0  -4 -15  154.47    5.54
   0   4 -15  157.64    5.44
   0   4 -15  167.24    5.86
   0  -4 -15  160.60    6.14
   0   4 -15  163.18    5.57
   0  -4 -15  151.25    5.37
   0   4 -15  164.72    5.53
   0   4 -15  168.84    5.59
   0  -4 -15  151.85    5.49
   0  -4 -15  150.06    5.55
   0  -4 -15  152.43    5.48
   0   4 -15  160.24    5.43
   0  -4 -15  144.46    5.38
   0  -4 -15  153.74    5.70
   0   4 -15  165.59    5.74
   0   4 -15  154.63    5.87
   0   4 -15  165.90    5.61
   0  -4 -15  156.98    5.90
   0   4 -15  168.57    6.02
   0  -4 -15  149.01    5.27
   0  -4 -15  154.89    5.98
   0  -4 -15  151.48    5.61
   0   4 -15  158.29    5.96
   0  -4 -15  152.17    5.33
   0   4 -15  167.54    5.88
   0  -4 -15  141.44    5.56
   0   4 -15  164.92    5.50
   0   4 -15  170.92    5.59
   0  -4 -15  150.21    5.80
   0  -4 -16  745.59   22.53
   0   4 -16  740.12   22.54
   0  -4 -16  753.01   22.70
   0   4 -16  750.70   22.65
   0   4 -16  748.68   22.81
   0   4 -16  762.95   22.53
   0  -4 -16  762.57   23.15
   0   4 -16  766.54   22.54
   0  -4 -16  727.35   22.37
   0  -4 -16  717.03   22.77
   0  -4 -16  766.41   22.91
   0   4 -16  744.32   22.43
   0  -4 -16  772.48   22.45
   0  -4 -16  770.01   22.56
   0  -4 -16  746.73   22.61
   0   4 -16  760.45   22.43
   0  -4 -16  792.97   22.77
   0  -4 -16  753.02   22.65
   0   4 -16  741.27   22.93
   0  -4 -16  735.68   22.99
   0   4 -16  778.73   22.99
   0  -4 -16  706.85   22.99
   0   4 -16  724.72   22.89
   0   4 -16  766.67   22.70
   0   4 -16  743.29   22.53
   0  -4 -16  724.08   22.26
   0  -4 -16  743.26   22.89
   0  -4 -16  730.30   22.60
   0   4 -16  772.34   22.55
   0  -4 -16  772.10   22.37
   0  -4 -16  775.47   22.98
   0   4 -16  768.23   22.86
   0   4 -16  774.48   22.50
   0  -4 -16  745.08   22.82
   0  -4 -17   10.92    1.66
   0  -4 -17   15.19    2.07
   0   4 -17   11.71    1.71
   0   4 -17   13.05    1.53
   0   4 -17   11.50    1.43
   0   4 -17   12.68    1.51
   0   4 -17   13.03    1.51
   0  -4 -17   12.58    1.73
   0   4 -17   12.26    1.41
   0  -4 -17   13.21    1.34
   0   4 -17   13.84    1.56
   0  -4 -17   13.15    1.49
   0  -4 -17   13.19    1.76
   0  -4 -17   11.66    1.34
   0   4 -17   13.21    1.32
   0  -4 -17   11.57    1.83
   0  -4 -17   14.91    1.37
   0  -4 -17   14.97    1.48
   0   4 -17   10.76    1.84
   0   4 -17   12.81    1.51
   0   4 -17   10.98    1.60
   0  -4 -17   12.19    1.21
   0   4 -17   12.40    1.74
   0  -4 -17   11.44    1.87
   0  -4 -17   13.41    1.86
   0  -4 -17    9.90    1.73
   0   4 -17   11.77    1.80
   0  -4 -17   12.72    1.65
   0  -4 -17   15.94    1.75
   0   4 -17   10.00    1.39
   0  -4 -17   15.46    1.80
   0  -4 -17   14.24    1.65
   0   4 -17   13.04    1.45
   0   4 -17   10.35    1.61
   0  -4 -17   12.49    1.90
   0  -4 -17   13.77    1.86
   0  -4 -17   13.06    1.34
   0  -4 -18  153.43    5.43
   0   4 -18  152.46    5.60
   0   4 -18  150.52    5.46
   0  -4 -18  148.82    5.75
   0   4 -18  147.90    5.53
   0  -4 -18  152.68    5.75
   0  -4 -18  145.61    5.81
   0   4 -18  158.39    5.71
   0   4 -18  159.13    5.86
   0  -4 -18  156.98    5.60
   0   4 -18  149.51    5.53
   0   4 -18  151.76    5.54
   0   4 -18  156.41    5.69
   0  -4 -18  159.83    6.26
   0  -4 -18  162.44    5.96
   0  -4 -18  156.83    5.55
   0  -4 -18  150.05    5.60
   0  -4 -18  155.56    5.45
   0   4 -18  154.64    5.44
   0  -4 -18  141.40    5.23
   0  -4 -18  145.34    5.87
   0   4 -18  144.59    5.91
   0  -4 -18  150.97    6.08
   0  -4 -18  146.10    5.98
   0   4 -18  144.41    5.64
   0   4 -18  148.56    5.94
   0   4 -18  142.03    5.91
   0  -4 -18  149.02    5.68
   0  -4 -18  148.29    5.67
   0   4 -18  142.82    5.75
   0  -4 -18  157.45    5.71
   0  -4 -18  142.68    5.83
   0   4 -18  152.69    5.50
   0  -4 -18  150.75    5.95
   0   4 -18  148.43    5.54
   0  -4 -18  134.51    5.97
   0  -4 -18  148.48    5.35
   0   4 -19    0.11    1.24
   0   4 -19    1.38    1.05
   0   4 -19    0.59    1.23
   0  -4 -19    0.30    1.08
   0  -4 -19    0.15    1.54
   0  -4 -19    0.99    1.45
   0   4 -19    0.85    1.31
   0   4 -19    0.85    1.35
   0   4 -19    3.88    1.29
   0   4 -19    0.79    1.17
   0  -4 -19    0.26    1.48
   0  -4 -19    0.11    1.28
   0   4 -19    1.98    1.29
   0  -4 -19    0.56    1.36
   0  -4 -19    0.36    0.99
   0   4 -19    1.26    1.24
   0   4 -19    2.48    1.21
   0  -4 -19    0.40    1.04
   0   4 -19    1.35    1.30
   0   4 -19    1.25    0.95
   0  -4 -19    0.44    1.51
   0  -4 -19    0.36    0.93
   0  -4 -19    2.23    1.14
   0   4 -19    1.36    0.87
   0  -4 -19    0.11    1.32
   0   4 -19    1.21    1.46
   0  -4 -19   -0.45    1.28
   0  -4 -19   -0.24    0.90
   0  -4 -19    0.51    1.41
   0   4 -19    0.81    1.52
   0  -4 -19    0.98    1.44
   0   4 -19    2.01    1.60
   0  -4 -19   -1.01    1.57
   0   4 -19    1.21    1.31
   0  -4 -19   -0.09    0.94
   0   4 -19    2.09    1.14
   0  -4 -19    0.45    1.56
   0  -4 -19    2.83    1.52
   0  -4 -19    1.51    1.34
   0   4 -19    2.34    1.48
   0   4 -19    0.69    1.17
   0  -4 -19    1.09    1.62
   0   4 -20    6.38    1.42
   0   4 -20    2.69    1.20
   0  -4 -20    3.67    1.27
   0  -4 -20    1.69    1.44
   0   4 -20    1.69    1.13
   0  -4 -20    3.04    1.60
   0   4 -20    3.51    1.37
   0  -4 -20    2.90    1.08
   0   4 -20    3.50    1.28
   0  -4 -20    5.79    1.83
   0   4 -20    4.77    1.51
   0   4 -20    4.82    1.41
   0   4 -20    5.14    1.35
   0  -4 -20    3.91    1.43
   0  -4 -20    2.99    1.40
   0   4 -20    3.09    1.43
   0   4 -20    2.81    0.99
   0  -4 -20    2.08    1.02
   0  -4 -20    5.09    1.69
   0   4 -20    3.61    1.38
   0  -4 -20    2.74    1.46
   0   4 -20    2.09    1.38
   0   4 -20    2.88    1.69
   0   4 -20    5.01    1.70
   0  -4 -20    2.07    1.55
   0   4 -20    5.24    1.67
   0  -4 -20   -0.45    1.63
   0  -4 -20    3.92    1.45
   0  -4 -20    1.73    1.50
   0  -4 -20    3.57    1.14
   0  -4 -20    2.43    1.50
   0  -4 -20    3.57    1.47
   0   4 -20    4.10    1.27
   0  -4 -20    3.33    1.70
   0   4 -20    1.32    1.27
   0  -4 -20    3.78    1.71
   0   4 -20    3.52    1.47
   0  -4 -21  207.27    7.88
   0   4 -21  209.74    7.61
   0  -4 -21  204.48    7.63
   0   4 -21  194.46    7.30
   0   4 -21  227.99    7.89
   0   4 -21  215.10    7.49
   0  -4 -21  209.50    7.74
   0  -4 -21  205.27    7.71
   0   4 -21  213.29    7.45
   0   4 -21  214.56    7.63
   0   4 -21  221.55    7.51
   0  -4 -21  200.36    7.27
   0  -4 -21  211.37    8.15
   0  -4 -21  209.23    7.44
   0   4 -21  208.21    7.43
   0   4 -21  205.55    7.71
   0   4 -21  202.99    7.15
   0  -4 -21  214.82    8.11
   0   4 -21  210.43    7.93
   0  -4 -21  206.06    7.97
   0   4 -21  212.32    7.67
   0  -4 -21  210.00    7.84
   0  -4 -21  210.13    7.67
   0   4 -21  203.53    7.89
   0   4 -21  201.93    7.67
   0  -4 -21  227.85    7.76
   0  -4 -21  203.78    7.97
   0  -4 -21  206.07    7.75
   0  -4 -21  214.96    7.98
   0  -4 -21  212.04    7.28
   0  -4 -21  210.27    8.09
   0   4 -21  212.90    7.43
   0   4 -21  210.61    7.78
   0  -4 -21  209.17    7.61
   0  -4 -21  200.37    7.97
   0   4 -21  204.68    7.43
   0   4 -21  210.30    7.48
   0  -4 -22  217.36    7.68
   0   4 -22  222.50    7.82
   0   4 -22  226.44    8.06
   0  -4 -22  219.26    8.09
   0   4 -22  212.64    7.77
   0   4 -22  205.34    7.69
   0   4 -22  212.20    7.79
   0  -4 -22  218.04    8.52
   0   4 -22  212.09    7.91
   0  -4 -22  210.39    8.01
   0   4 -22  225.91    7.85
   0  -4 -22  212.43    8.08
   0  -4 -22  218.83    7.78
   0  -4 -22  218.70    8.26
   0   4 -22  223.36    8.17
   0  -4 -22  218.50    7.86
   0  -4 -22  218.98    7.64
   0   4 -22  216.72    7.66
   0  -4 -22  209.70    8.35
   0   4 -22  216.18    8.06
   0  -4 -22  216.92    7.79
   0   4 -22  220.71    8.35
   0  -4 -22  218.13    8.17
   0  -4 -22  225.95    8.12
   0   4 -22  229.33    8.41
   0   4 -22  208.35    8.17
   0  -4 -22  222.51    8.43
   0   4 -22  218.03    8.01
   0  -4 -22  222.42    8.38
   0  -4 -22  230.87    8.06
   0   4 -22  214.35    8.08
   0  -4 -22  213.97    8.38
   0  -4 -22  223.40    8.01
   0   4 -22  228.39    8.22
   0  -4 -22  213.85    8.30
   0  -4 -22  233.08    7.72
   0  -4 -22  231.28    8.23
   0   4 -22  216.95    7.79
   0   4 -22  224.99    7.82
   0   4 -22  228.29    7.92
   0  -4 -22  231.12    8.58
   0   4 -23   62.52    3.28
   0  -4 -23   56.84    2.96
   0   4 -23   60.10    3.20
   0   4 -23   55.00    3.24
   0   4 -23   60.99    3.27
   0  -4 -23   53.57    2.98
   0   4 -23   54.34    3.07
   0  -4 -23   57.47    2.92
   0  -4 -23   58.38    3.18
   0  -4 -23   67.01    3.35
   0   4 -23   56.60    3.37
   0   4 -23   62.71    2.96
   0   4 -23   61.57    3.04
   0  -4 -23   56.13    3.08
   0  -4 -23   61.89    3.09
   0  -4 -23   65.51    3.80
   0  -4 -23   53.52    3.32
   0   4 -23   60.39    3.46
   0   4 -23   60.26    3.70
   0   4 -23   52.10    3.41
   0   4 -23   61.32    3.69
   0  -4 -23   58.53    3.73
   0  -4 -23   58.81    3.40
   0  -4 -23   57.95    3.54
   0   4 -23   60.66    3.41
   0  -4 -23   66.13    3.63
   0   4 -23   56.86    3.43
   0  -4 -23   58.25    3.69
   0  -4 -23   63.43    3.90
   0  -4 -23   61.84    3.49
   0  -4 -23   58.40    3.62
   0   4 -23   55.14    3.18
   0   4 -23   59.85    3.25
   0   4 -23   57.34    3.18
   0   4 -23   53.77    3.53
   0  -4 -23   59.89    3.07
   0   4 -24  114.20    5.07
   0  -4 -24  104.98    4.84
   0   4 -24  124.99    5.33
   0  -4 -24  115.95    5.49
   0   4 -24  106.26    4.85
   0  -4 -24  106.91    5.11
   0  -4 -24  113.74    5.57
   0   4 -24  109.71    4.89
   0  -4 -24  111.31    5.14
   0   4 -24  132.20    5.26
   0  -4 -24  110.62    4.61
   0  -4 -24  115.98    4.79
   0  -4 -24  117.60    5.21
   0   4 -24  113.45    4.59
   0   4 -24  111.01    5.15
   0  -4 -24  117.97    4.77
   0  -4 -24  111.94    4.92
   0  -4 -24  110.34    5.46
   0   4 -24  115.64    4.78
   0  -4 -24  112.00    4.83
   0   4 -24  114.84    5.32
   0   4 -24  111.28    5.42
   0   4 -24  111.62    4.87
   0  -4 -24  111.88    4.73
   0   4 -25   24.78    2.43
   0  -4 -25   20.49    2.31
   0   4 -25   25.48    2.38
   0  -4 -25   22.75    2.03
   0   4 -25   24.41    2.18
   0  -4 -25   28.19    2.58
   0  -4 -25   24.83    2.75
   0  -4 -25   30.25    2.65
   0   4 -25   23.58    2.21
   0  -4 -25   22.44    2.61
   0   4 -25   23.10    2.31
   0   4 -25   24.41    1.94
   0   4 -25   25.51    2.11
   0  -4 -25   22.30    2.01
   0  -4 -25   26.87    2.22
   0  -4 -25   27.60    2.23
   0  -4 -25   20.89    2.42
   0  -4 -25   18.34    2.43
   0   4 -25   22.73    2.70
   0   4 -25   22.61    2.32
   0   4 -25   26.91    2.36
   0   4 -25   23.62    2.40
   0  -4 -25   24.97    2.41
   0   4 -25   21.85    2.23
   0   4 -25   22.85    2.57
   0   4 -25   23.77    2.21
   0  -4 -25   22.23    2.68
   0   4 -25   27.48    2.61
   0   4 -25   25.39    2.57
   0  -4 -25   23.29    2.46
   0  -4 -25   22.98    2.57
   0  -4 -26   10.13    2.00
   0  -4 -26   11.01    1.79
   0   4 -26   15.11    2.12
   0   4 -26   14.90    2.07
   0   4 -26   13.98    1.87
   0   4 -26   16.09    2.01
   0  -4 -26   10.95    1.56
   0   4 -26   13.29    1.90
   0  -4 -26   14.35    2.42
   0   4 -26   12.77    2.10
   0  -4 -26   12.86    2.12
   0  -4 -26   12.85    2.17
   0   4 -26   11.97    1.53
   0  -4 -26   13.49    2.35
   0   4 -26   12.84    2.03
   0   4 -26   13.49    1.68
   0  -4 -26   11.53    1.74
   0  -4 -26   12.29    1.63
   0  -4 -26   13.36    1.70
   0  -4 -26   12.10    2.12
   0  -4 -26   11.86    2.09
   0   4 -26   11.53    2.26
   0  -4 -26   10.17    1.97
   0   4 -26   14.03    1.97
   0   4 -26   12.08    2.11
   0  -4 -26   14.86    2.50
   0   4 -26   10.51    2.00
   0   4 -26   12.47    1.98
   0   4 -26   13.48    2.23
   0  -4 -26    8.89    2.14
   0  -4 -26   11.90    2.00
   0  -4 -26   14.76    2.24
   0   4 -26   10.39    1.95
   0  -4 -26   10.74    2.24
   0   4 -26   10.93    1.70
   0   4 -26   11.48    1.85
   0   4 -26   13.80    2.12
   0   4 -26   11.76    2.25
   0   4 -26   10.27    2.11
   0  -4 -27   87.84    4.74
   0  -4 -27   80.31    3.90
   0   4 -27   83.77    4.29
   0   4 -27   80.96    4.14
   0  -4 -27   80.70    4.12
   0   4 -27   85.77    4.53
   0  -4 -27   90.16    4.58
   0   4 -27   79.35    4.05
   0  -4 -27   85.02    4.50
   0   4 -27   84.75    4.38
   0  -4 -27   82.63    4.42
   0   4 -27   77.56    4.23
   0  -4 -27   77.66    4.10
   0  -4 -27   72.71    3.97
   0   4 -27   76.14    3.74
   0  -4 -27   84.87    4.76
   0  -4 -27   80.76    3.91
   0  -4 -27   73.93    4.36
   0  -4 -27   76.08    4.37
   0   4 -27   82.86    4.52
   0  -4 -27   82.28    4.67
   0   4 -27   87.65    4.42
   0  -4 -27   77.89    4.32
   0   4 -27   74.71    4.31
   0   4 -27   81.41    4.65
   0   4 -27   87.33    4.33
   0   4 -27   82.12    4.77
   0  -4 -27   79.86    4.69
   0   4 -27   82.05    4.19
   0  -4 -27   70.57    4.17
   0  -4 -27   83.30    4.79
   0  -4 -27   80.73    3.97
   0  -4 -27   82.46    4.49
   0   4 -27   83.10    4.15
   0   4 -27   82.10    4.46
   0   4 -27   70.34    4.45
   0   4 -27   79.10    4.06
   0  -4 -28    5.84    2.01
   0  -4 -28    2.96    1.79
   0   4 -28    5.74    1.82
   0   4 -28    5.03    1.77
   0  -4 -28    4.26    1.97
   0  -4 -28    4.92    1.50
   0   4 -28    4.34    1.76
   0   4 -28    5.31    1.70
   0   4 -28    5.66    1.94
   0  -4 -28    4.75    1.64
   0  -4 -28    2.02    1.83
   0  -4 -28    4.43    1.39
   0  -4 -28    4.89    2.09
   0   4 -28    4.15    1.77
   0  -4 -28    5.47    1.57
   0   4 -28    5.67    1.33
   0  -4 -28    4.90    1.84
   0   4 -28    4.29    1.63
   0   4 -28    3.00    1.75
   0   4 -28    4.97    1.77
   0   4 -28    5.39    2.04
   0  -4 -28    6.74    1.91
   0  -4 -28    2.89    1.93
   0   4 -28    5.28    2.02
   0   4 -28    2.64    2.03
   0  -4 -28    4.47    2.06
   0  -4 -28    6.14    1.90
   0   4 -28    7.12    1.88
   0   4 -28    2.76    1.81
   0  -4 -28    3.85    1.46
   0   4 -28    2.67    1.86
   0  -4 -28    5.75    2.20
   0   4 -28    5.19    1.63
   0   4 -28    4.81    1.67
   0  -4 -29    3.85    1.89
   0   4 -29    6.30    1.91
   0  -4 -29    3.50    1.65
   0   4 -29    3.44    1.81
   0  -4 -29    4.11    2.20
   0  -4 -29    4.54    1.89
   0   4 -29    6.48    1.88
   0   4 -29    3.34    1.80
   0  -4 -29    4.69    1.41
   0   4 -29    3.70    1.85
   0   4 -29    3.70    1.73
   0  -4 -29    3.88    1.54
   0   4 -29    5.22    1.33
   0  -4 -29    3.28    2.03
   0  -4 -29    2.99    1.36
   0   4 -29    5.69    1.97
   0  -4 -29    5.18    2.00
   0   4 -29    2.22    1.97
   0  -4 -29    4.25    1.92
   0  -4 -29    4.64    1.63
   0   4 -29    1.86    1.64
   0  -4 -29    6.18    2.19
   0   4 -29    3.07    1.59
   0   4 -29    2.65    1.91
   0   4 -29    5.32    1.89
   0  -4 -29    1.83    1.94
   0   4 -29    4.23    1.65
   0  -4 -29    4.37    2.00
   0   4 -29    3.87    2.13
   0   4 -29    3.54    1.90
   0  -4 -29    5.28    1.95
   0  -4 -29    4.88    1.66
   0   4 -29    5.45    1.80
   0   4 -29    3.49    2.02
   0   4 -29    3.03    1.64
   0   4 -30    1.69    1.87
   0   4 -30    2.42    1.88
   0  -4 -30    2.74    1.99
   0  -4 -30    0.67    2.08
   0   4 -30    2.04    1.76
   0  -4 -30    0.88    1.41
   0   4 -30    1.00    1.64
   0  -4 -30    3.11    1.66
   0  -4 -30    0.40    1.81
   0  -4 -30    1.02    1.29
   0   4 -30    0.14    1.15
   0   4 -30    0.38    1.52
   0  -4 -30    1.35    1.93
   0  -4 -30    0.50    1.43
   0   4 -30   -0.21    1.75
   0   4 -30    2.00    1.89
   0  -4 -30   -0.83    1.74
   0  -4 -30    0.17    1.37
   0  -4 -30   -2.17    2.04
   0   4 -30   -1.53    1.75
   0   4 -30   -0.78    1.81
   0   4 -30    1.23    1.67
   0  -4 -30    0.20    1.72
   0   4 -30    1.83    1.89
   0   4 -30    2.90    1.91
   0   4 -30    1.85    1.56
   0  -4 -30    1.68    1.50
   0  -4 -30    3.01    1.88
   0   4 -30    2.48    1.59
   0  -4 -30    1.41    2.04
   0   4 -30    3.64    1.93
   0   4 -30    1.74    1.90
   0  -4 -30    1.12    1.98
   0   4 -30    1.17    2.03
   0  -4 -31    2.69    1.64
   0   4 -31    1.71    1.71
   0  -4 -31    1.05    1.41
   0   4 -31    3.83    1.86
   0   4 -31    4.29    1.68
   0  -4 -31    1.60    1.89
   0  -4 -31    2.26    1.93
   0   4 -31    3.19    1.70
   0  -4 -31    1.02    1.51
   0  -4 -31    1.34    1.34
   0   4 -31    1.84    1.21
   0  -4 -31    2.30    1.81
   0   4 -31    1.76    1.92
   0   4 -31    4.02    1.88
   0   4 -31    3.51    2.00
   0  -4 -31    3.07    2.10
   0   4 -31    5.94    1.91
   0   4 -31    0.93    1.91
   0  -4 -31    1.05    1.43
   0  -4 -31    1.40    1.72
   0   4 -31    0.80    1.81
   0  -4 -31    1.60    2.08
   0  -4 -31    2.19    1.59
   0   4 -31    4.31    1.81
   0   4 -31    0.72    1.79
   0  -4 -31    5.80    2.09
   0   4 -31    3.11    2.16
   0   4 -31    2.02    1.64
   0   4 -31    2.06    1.82
   0   4 -31    1.36    1.97
   0   4 -32    7.91    1.97
   0  -4 -32    8.88    2.03
   0  -4 -32    7.76    2.16
   0  -4 -32    7.56    2.17
   0   4 -32    4.54    1.84
   0  -4 -32    4.13    1.57
   0   4 -32    2.49    1.91
   0   4 -32    7.79    2.11
   0   4 -32    7.16    2.00
   0   4 -32    4.04    1.30
   0  -4 -32    4.16    1.62
   0  -4 -32    7.46    2.09
   0  -4 -32    1.78    1.94
   0   4 -32    4.67    2.05
   0   4 -32    6.87    2.23
   0  -4 -32    5.08    1.57
   0   4 -32    4.54    1.91
   0   4 -32    6.96    2.08
   0  -4 -32    4.66    2.00
   0   4 -32    7.44    2.04
   0   4 -32    2.75    1.77
   0  -4 -32    6.36    2.20
   0   4 -32    5.11    1.95
   0  -4 -32    3.92    2.17
   0   4 -32    9.25    1.85
   0  -4 -32    6.99    2.02
   0  -4 -32    9.08    2.29
   0   4 -32    4.56    1.64
   0   4 -32    4.79    2.03
   0   4 -32    2.19    2.09
   0  -4 -32    3.20    1.68
   0   4 -33   13.96    2.17
   0   4 -33   13.44    2.32
   0   4 -33   11.99    2.14
   0   4 -33   15.59    2.26
   0  -4 -33   13.40    2.51
   0  -4 -33   13.00    2.40
   0  -4 -33   14.21    2.57
   0   4 -33   13.87    2.35
   0  -4 -33    8.50    1.71
   0  -4 -33   14.01    2.12
   0  -4 -33   12.43    2.03
   0   4 -33   10.76    1.66
   0   4 -33   13.58    2.04
   0  -4 -33   11.84    2.28
   0  -4 -33   12.88    2.55
   0  -4 -33   11.96    2.27
   0  -4 -33   12.62    1.86
   0   4 -33   13.00    2.27
   0  -4 -33   13.52    2.44
   0   4 -33   16.27    2.29
   0   4 -33   13.58    2.48
   0   4 -33   11.45    2.47
   0   4 -33   11.82    2.31
   0   4 -33   12.98    2.27
   0  -4 -33    9.80    2.13
   0   4 -33   12.25    2.63
   0   4 -33   10.34    2.00
   0  -4 -33    9.20    1.84
   0   4 -33   16.86    2.30
   0   4 -33   15.32    2.46
   0  -4 -34   77.27    4.18
   0   4 -34   86.31    4.63
   0   4 -34   72.09    4.23
   0  -4 -34   76.50    4.55
   0   4 -34   71.59    4.14
   0   4 -34   72.60    4.20
   0  -4 -34   70.02    3.87
   0  -4 -34   70.46    4.55
   0  -4 -34   74.79    4.45
   0   4 -34   80.41    4.34
   0   4 -34   68.53    4.03
   0   4 -34   79.04    3.85
   0  -4 -34   75.41    4.12
   0  -4 -34   66.74    4.29
   0  -4 -34   78.38    4.74
   0   4 -34   64.49    4.51
   0  -4 -34   66.48    4.28
   0   4 -34   67.48    4.12
   0   4 -34   66.07    4.25
   0   4 -34   68.62    4.26
   0   4 -34   65.50    4.24
   0  -4 -34   74.09    4.52
   0   4 -34   78.91    4.54
   0  -4 -34   67.92    3.93
   0   4 -34   64.50    4.64
   0   4 -34   80.09    4.30
   0   4 -34   66.76    3.94
   0  -4 -34   74.93    4.24
   0   4 -34   69.41    4.18
   0   4 -34   63.00    4.34
   0   4 -35   33.95    3.05
   0  -4 -35   31.47    2.83
   0  -4 -35   32.22    2.86
   0  -4 -35   35.61    3.13
   0  -4 -35   40.87    3.30
   0  -4 -35   30.31    3.07
   0   4 -35   33.17    2.91
   0  -4 -35   29.09    2.53
   0   4 -35   35.59    3.06
   0   4 -35   30.27    2.71
   0   4 -35   35.68    2.83
   0   4 -35   34.20    2.48
   0  -4 -35   40.29    3.33
   0  -4 -35   32.62    3.02
   0   4 -35   34.82    2.93
   0   4 -35   33.17    3.04
   0  -4 -35   35.25    3.06
   0   4 -35   37.32    3.04
   0  -4 -35   34.61    3.14
   0   4 -35   27.36    2.97
   0   4 -35   43.87    3.29
   0  -4 -35   29.74    2.94
   0   4 -35   36.36    2.82
   0   4 -35   34.62    3.35
   0  -4 -35   31.66    2.70
   0  -4 -36    9.33    1.74
   0   4 -36    5.88    1.89
   0   4 -36    8.46    1.94
   0  -4 -36   12.82    2.04
   0  -4 -36   12.21    2.25
   0  -4 -36   10.54    2.28
   0  -4 -36   10.13    2.10
   0  -4 -36   10.81    2.00
   0   4 -36    6.55    2.00
   0   4 -36    8.22    2.04
   0   4 -36    8.84    1.73
   0   4 -36    8.44    2.07
   0  -4 -36    9.74    2.24
   0  -4 -36    9.00    2.08
   0   4 -36    8.97    1.85
   0  -4 -36    8.09    2.07
   0   4 -36    9.75    2.01
   0  -4 -36    9.49    2.21
   0  -4 -36   11.09    2.22
   0   4 -36   10.63    2.21
   0   4 -36    7.77    2.05
   0  -4 -36   10.81    2.14
   0  -4 -36    9.95    1.91
   0   4 -36    8.05    2.25
   0   4 -36   15.11    1.98
   0   4 -37   -0.70    1.62
   0  -4 -37    0.33    1.47
   0  -4 -37    3.60    1.89
   0   4 -37    0.19    1.63
   0  -4 -37    3.94    1.92
   0  -4 -37    2.56    1.82
   0  -4 -37   -0.87    1.48
   0   4 -37    1.01    1.54
   0  -4 -37    1.89    1.55
   0   4 -37    0.18    1.66
   0   4 -37    1.21    1.19
   0   4 -37    2.21    1.61
   0   4 -37    0.38    1.55
   0  -4 -37    2.50    1.64
   0  -4 -37    1.68    1.66
   0  -4 -37    2.45    1.89
   0  -4 -37    3.01    1.81
   0   4 -37    0.35    1.50
   0  -4 -37    1.99    1.47
   0  -4 -37    2.57    1.79
   0  -4 -37    1.91    1.71
   0   4 -37    3.44    1.92
   0   4 -37    1.86    1.67
   0   4 -37    4.49    1.87
   0  -4 -38   26.20    2.53
   0   4 -38   29.72    2.55
   0   4 -38   26.65    2.41
   0   4 -38   25.26    2.07
   0  -4 -38   27.77    2.77
   0  -4 -38   24.32    2.69
   0  -4 -38   29.05    2.72
   0   4 -38   28.01    2.65
   0   4 -38   28.26    2.53
   0  -4 -38   26.63    2.59
   0   4 -38   27.72    3.02
   0  -4 -38   29.66    2.76
   0   4 -38   26.18    2.67
   0  -4 -39   10.61    2.08
   0   4 -39   13.25    2.00
   0   4 -39   10.22    2.02
   0  -4 -39   11.89    1.82
   0  -4 -39   12.97    2.09
   0  -4 -39    9.18    1.95
   0  -4 -39   11.84    1.69
   0   4 -39   11.41    2.05
   0   4 -39   13.52    1.82
   0   4 -39   11.54    1.88
   0   4 -39   12.56    1.99
   0  -4 -40    7.54    1.69
   0  -4 -40    1.85    1.58
   0  -4 -40    5.15    1.52
   0  -4 -40    2.14    1.52
   0   4 -40    5.88    1.69
   0   4 -40    3.65    1.65
   0   4 -40    3.90    1.78
   0  -4 -40    3.37    1.35
   0   4 -40    4.26    1.35
   0  -4 -40    7.23    1.82
   0   4 -40    4.70    1.56
   0   4 -40    4.35    1.79
   0   4 -40    5.49    1.58
   0  -4 -40    4.17    1.63
   0  -4 -40    7.55    1.77
   0   4 -40    7.72    1.96
   0   4 -41    4.82    1.54
   0  -4 -41    1.80    1.48
   0  -4 -41    3.24    1.57
   0  -4 -41    1.17    1.31
   0  -4 -41    1.80    1.41
   0   4 -41    1.53    1.54
   0   4 -41    4.09    1.65
   0   4 -41    3.14    1.30
   0   4 -41    1.99    1.31
   0  -4 -41    3.71    1.63
   0   4 -41    3.54    1.75
   0  -4 -41    2.20    1.48
   0   4 -41    4.46    1.42
   0  -4 -41    2.55    1.51
   0  -4 -42   18.66    1.81
   0   4 -42   17.00    2.04
   0  -4 -42   21.88    2.21
   0   4 -42   17.96    1.97
   0  -4 -42   22.72    2.11
   0  -4 -42   19.06    1.94
   0   4 -42   17.87    1.77
   0  -4 -42   21.03    2.14
   0   4 -42   18.51    1.94
   0   4 -42   16.98    2.17
   0  -4 -42   22.76    2.10
   0  -4 -42   16.55    1.93
   0  -4 -43    1.86    1.29
   0  -4 -43   -0.36    1.25
   0   4 -43    0.92    1.33
   0   4 -43    0.93    1.22
   0  -4 -43   -2.16    1.20
   0   4 -43   -0.74    1.01
   0   4 -43   -0.43    1.12
   0  -4 -43   -1.34    1.33
   0   4 -43    0.28    1.38
   0  -4 -43   -0.83    1.29
   0   4 -44   -0.82    0.88
   0  -4 -44    2.72    1.03
   0   4 -44    1.21    1.21
   0   4 -44   -0.50    1.07
   0  -4 -44   -1.34    1.14
   0  -4 -44    0.71    1.06
   0   4 -45    1.83    0.94
   0  -4 -45    1.35    0.90
   0   5   0    1.19    0.82
   0  -5   0    1.10    0.87
   0   5   0    0.84    1.14
   0   5   0   -0.17    1.00
   0   5   1  197.01    6.20
   0   5  -1  203.78    6.26
   0   5  -1  186.72    6.33
   0   5  -1  196.24    6.44
   0   5   1  185.00    6.35
   0   5   1  202.26    6.51
   0  -5   1  191.57    6.29
   0   5   2  122.90    4.06
   0   5  -2  119.60    4.12
   0   5   2  119.89    4.26
   0   5  -2  118.01    4.31
   0   5   2  120.10    4.39
   0   5  -2  114.64    4.20
   0  -5   2  119.58    4.15
   0   5  -2  119.52    3.91
   0  -5  -3  174.35    5.48
   0   5  -3  155.38    5.11
   0   5  -3  164.01    5.38
   0   5   3  159.97    5.27
   0  -5   3  158.05    5.37
   0   5  -3  169.29    5.59
   0  -5  -3  169.04    5.34
   0   5  -3  166.43    5.48
   0   5   3  160.58    5.62
   0  -5  -4  741.94   21.37
   0   5  -4  703.66   21.08
   0   5  -4  709.24   21.28
   0   5   4  713.76   21.17
   0   5  -4  706.98   21.37
   0   5  -4  757.81   21.50
   0  -5  -4  761.83   21.29
   0   5   4  709.46   21.40
   0  -5   4  722.32   21.29
   0  -5  -5    9.57    0.78
   0   5  -5    9.55    0.90
   0   5  -5   10.31    1.15
   0   5  -5   10.44    0.89
   0   5   5    9.85    0.97
   0  -5  -5   10.77    1.11
   0   5   5    9.74    1.23
   0  -5  -5    8.93    0.93
   0   5  -5   10.41    1.20
   0  -5   5   13.95    1.16
   0   5  -5   11.54    1.10
   0  -5  -5   11.75    0.97
   0   5  -6   16.60    1.11
   0   5  -6   18.32    1.35
   0  -5  -6   17.86    1.05
   0   5   6   18.36    1.15
   0  -5  -6   18.32    1.34
   0   5  -6   17.80    1.16
   0   5   6   18.98    1.45
   0  -5  -6   20.19    1.20
   0   5  -6   19.22    1.38
   0   5  -6   17.00    0.82
   0   5  -6   19.99    1.34
   0  -5   6   20.04    1.33
   0  -5  -6   18.44    1.23
   0   5  -7   45.30    2.04
   0  -5  -7   39.22    1.95
   0   5  -7   44.53    1.82
   0  -5  -7   38.62    1.71
   0   5  -7   40.07    1.85
   0  -5  -7   40.36    1.98
   0   5   7   39.13    1.75
   0  -5  -7   38.73    1.81
   0   5   7   40.98    2.06
   0   5  -7   39.98    1.51
   0  -5  -7   40.97    1.84
   0   5  -7   44.33    2.11
   0   5  -7   46.21    2.10
   0  -5   7   40.59    1.92
   0  -5  -7   37.67    1.72
   0   5  -7   40.38    1.93
   0  -5  -7   38.74    1.87
   0  -5   7   36.64    1.89
   0   5  -7   44.15    1.72
   0  -5  -8  532.49   15.94
   0  -5  -8  537.86   15.68
   0   5   8  530.83   15.61
   0   5  -8  529.74   15.79
   0   5  -8  529.76   15.70
   0   5  -8  548.94   15.89
   0  -5  -8  524.42   15.85
   0   5  -8  557.97   15.95
   0  -5  -8  499.71   15.45
   0  -5  -8  522.76   15.75
   0   5  -8  541.68   16.04
   0   5  -8  503.49   15.43
   0  -5  -8  541.39   15.76
   0  -5  -8  528.56   15.67
   0   5  -8  545.22   15.82
   0  -5   8  549.98   15.80
   0   5  -8  539.88   15.65
   0  -5  -8  533.79   15.92
   0  -5   8  525.88   15.79
   0  -5  -8  516.53   15.81
   0   5  -9   12.67    1.10
   0   5   9    8.26    0.88
   0  -5  -9   10.98    0.99
   0  -5  -9    9.66    1.29
   0  -5  -9    8.11    1.08
   0  -5  -9    7.91    0.66
   0   5  -9   10.98    1.16
   0   5  -9   10.56    0.77
   0   5  -9   14.20    1.33
   0  -5  -9    9.24    0.98
   0  -5  -9    8.70    1.02
   0  -5   9   12.79    1.15
   0   5  -9   10.20    1.52
   0   5  -9   10.80    1.16
   0   5  -9   12.74    1.06
   0   5  -9   11.96    1.12
   0  -5   9    9.89    1.05
   0  -5  -9    8.99    1.11
   0   5 -10 1377.44   39.68
   0  -5 -10 1361.37   39.76
   0   5 -10 1321.36   39.65
   0   5  10 1326.74   39.45
   0  -5 -10 1433.02   39.69
   0  -5 -10 1413.30   40.01
   0  -5 -10 1381.16   39.81
   0   5 -10 1350.96   39.64
   0  -5 -10 1353.22   39.83
   0   5 -10 1418.03   39.99
   0  -5 -10 1356.31   39.65
   0   5 -10 1396.75   39.94
   0  -5 -10 1286.10   39.81
   0   5 -10 1324.42   40.07
   0  -5 -10 1360.29   39.70
   0   5 -10 1367.54   39.70
   0  -5  10 1415.16   39.68
   0  -5 -10 1373.04   39.40
   0  -5 -10 1388.06   39.83
   0  -5  10 1325.16   39.63
   0   5 -10 1401.95   39.66
   0   5 -10 1410.82   39.72
   0  -5 -11   87.05    3.34
   0  -5 -11   85.64    3.33
   0   5 -11   85.77    3.32
   0   5 -11   82.81    3.30
   0  -5 -11   97.14    3.72
   0   5 -11   81.89    3.18
   0  -5 -11  102.09    3.37
   0   5  11   91.02    3.06
   0  -5 -11   90.87    2.99
   0  -5 -11   92.54    3.46
   0   5 -11   88.87    3.56
   0  -5 -11   94.53    3.28
   0  -5 -11   96.00    3.51
   0   5 -11   83.59    3.24
   0  -5  11   80.50    3.23
   0   5 -11   82.99    3.28
   0  -5 -11   81.01    3.45
   0  -5 -11   92.63    3.42
   0   5 -11   84.17    3.56
   0   5 -11   88.05    3.76
   0   5 -11   82.38    3.26
   0   5 -11   83.75    3.28
   0  -5 -11   87.61    3.39
   0  -5 -11   91.65    3.08
   0   5 -12  179.32    6.22
   0   5 -12  189.87    6.25
   0  -5 -12  194.84    6.61
   0  -5 -12  189.08    5.88
   0   5 -12  186.41    6.13
   0  -5 -12  199.92    6.26
   0   5  12  186.44    5.87
   0  -5 -12  198.15    6.23
   0  -5 -12  172.73    6.20
   0   5 -12  198.92    6.47
   0  -5 -12  192.20    6.35
   0  -5 -12  191.05    6.38
   0   5 -12  189.75    6.49
   0   5 -12  194.93    6.21
   0  -5 -12  185.89    6.41
   0  -5 -12  164.67    6.60
   0  -5  12  186.89    6.13
   0   5 -12  187.18    6.70
   0  -5 -12  194.96    6.34
   0   5 -12  182.69    6.42
   0   5 -12  189.30    6.19
   0   5 -12  192.22    6.24
   0   5 -12  180.26    6.17
   0  -5 -12  188.78    6.33
   0  -5 -12  194.55    6.64
   0  -5 -12  190.33    6.29
   0   5 -12  173.30    6.10
   0  -5 -12  197.76    6.01
   0   5 -13  468.32   14.14
   0  -5 -13  441.79   14.03
   0  -5 -13  466.85   13.69
   0  -5 -13  458.72   13.97
   0  -5 -13  461.47   13.99
   0   5 -13  459.88   13.95
   0   5 -13  462.94   14.05
   0   5 -13  444.52   14.01
   0   5 -13  462.22   14.23
   0  -5 -13  490.75   14.50
   0  -5 -13  471.98   14.17
   0   5 -13  472.96   14.01
   0   5 -13  457.00   14.26
   0  -5 -13  465.98   14.17
   0  -5 -13  489.09   14.32
   0  -5  13  477.61   13.90
   0  -5 -13  407.79   14.41
   0   5 -13  452.88   13.92
   0   5 -13  442.72   14.45
   0   5 -13  454.22   14.24
   0  -5 -13  461.54   14.13
   0   5 -13  482.24   14.08
   0  -5 -13  449.39   14.11
   0   5 -13  450.80   13.90
   0   5 -13  452.87   13.96
   0  -5 -13  465.79   14.40
   0  -5 -13  473.93   13.81
   0  -5 -13  434.77   13.98
   0   5 -14   34.73    2.04
   0   5 -14   39.07    2.22
   0  -5 -14   40.03    2.12
   0  -5 -14   38.28    2.39
   0   5 -14   34.38    2.06
   0  -5 -14   42.73    2.03
   0  -5 -14   39.98    1.78
   0   5 -14   39.12    2.29
   0  -5 -14   38.03    2.14
   0  -5 -14   36.95    2.02
   0   5 -14   38.21    2.22
   0   5 -14   34.88    1.95
   0  -5 -14   39.41    2.11
   0   5  14   40.40    2.12
   0   5 -14   35.87    2.45
   0  -5 -14   44.82    2.38
   0   5 -14   34.86    1.89
   0  -5 -14   38.68    2.52
   0  -5 -14   40.74    2.20
   0   5 -14   34.85    2.30
   0   5 -14   40.26    2.58
   0  -5 -14   38.14    1.96
   0  -5 -14   38.98    2.19
   0   5 -14   37.46    2.03
   0  -5 -14   40.92    1.90
   0   5 -14   37.41    2.08
   0  -5 -14   40.25    2.52
   0   5 -15  127.36    4.76
   0   5 -15  123.25    4.88
   0  -5 -15  127.32    4.75
   0   5 -15  124.89    4.82
   0  -5 -15  143.79    5.25
   0   5 -15  133.51    4.80
   0  -5 -15  130.32    4.41
   0   5 -15  133.77    4.70
   0  -5 -15  138.53    4.78
   0  -5 -15  127.52    4.81
   0  -5 -15  140.88    4.92
   0   5  15  124.98    4.70
   0   5 -15  115.97    5.12
   0  -5 -15  133.59    4.88
   0   5 -15  126.60    5.19
   0  -5 -15  118.69    4.85
   0   5 -15  123.03    4.97
   0   5 -15  130.95    5.27
   0  -5 -15  129.75    5.21
   0  -5 -15  127.38    4.84
   0   5 -15  132.96    4.78
   0   5 -15  123.19    4.65
   0  -5 -15  129.26    5.15
   0  -5 -15  131.05    4.53
   0  -5 -16   20.68    2.08
   0   5 -16   20.29    1.77
   0   5 -16   21.29    1.77
   0  -5 -16   23.57    1.71
   0   5 -16   23.86    1.72
   0   5 -16   23.32    1.88
   0   5  16   21.78    1.64
   0  -5 -16   22.48    1.69
   0  -5 -16   22.35    1.62
   0   5 -16   23.42    1.59
   0  -5 -16   24.57    1.77
   0   5 -16   24.82    2.16
   0  -5 -16   25.14    1.91
   0   5 -16   23.60    2.21
   0  -5 -16   24.33    2.17
   0  -5 -16   19.68    1.82
   0   5 -16   20.40    1.97
   0   5 -16   24.58    2.23
   0   5 -16   22.01    1.69
   0  -5 -16   23.45    1.53
   0  -5 -16   24.09    2.17
   0   5 -16   24.90    1.76
   0  -5 -16   24.85    1.88
   0  -5 -17   28.41    1.94
   0  -5 -17   27.18    2.22
   0   5 -17   24.22    1.99
   0  -5 -17   25.40    2.01
   0   5 -17   30.39    1.96
   0   5 -17   30.68    1.97
   0  -5 -17   25.38    1.73
   0   5 -17   27.02    1.93
   0  -5 -17   29.34    2.34
   0  -5 -17   28.94    1.95
   0   5 -17   26.96    1.78
   0  -5 -17   28.68    1.84
   0  -5 -17   26.55    1.88
   0   5 -17   24.91    1.99
   0   5 -17   25.62    2.29
   0  -5 -17   25.51    2.02
   0   5 -17   24.86    2.30
   0   5 -17   24.67    2.32
   0  -5 -17   26.06    2.28
   0  -5 -17   25.56    2.09
   0   5 -17   26.57    1.83
   0  -5 -17   27.48    1.73
   0   5 -17   26.23    1.88
   0  -5 -17   30.48    2.31
   0  -5 -17   27.68    2.04
   0  -5 -18  164.44    6.55
   0  -5 -18  184.78    6.83
   0   5 -18  180.21    6.49
   0  -5 -18  171.49    6.10
   0   5 -18  188.40    6.36
   0  -5 -18  169.08    6.44
   0   5 -18  173.93    6.28
   0  -5 -18  178.72    6.29
   0   5 -18  182.26    6.40
   0  -5 -18  174.47    6.34
   0   5 -18  175.05    6.17
   0  -5 -18  175.08    6.19
   0   5 -18  162.63    6.67
   0  -5 -18  183.14    6.49
   0   5 -18  175.48    6.80
   0   5 -18  171.54    6.78
   0  -5 -18  167.70    6.44
   0  -5 -18  161.16    6.62
   0   5 -18  179.79    6.55
   0  -5 -18  163.83    6.85
   0  -5 -18  174.01    6.63
   0   5 -18  181.41    6.26
   0  -5 -18  168.27    6.36
   0  -5 -18  177.08    6.05
   0   5 -18  183.34    6.36
   0  -5 -19  104.28    4.24
   0   5 -19  101.48    4.27
   0  -5 -19   97.60    4.40
   0   5 -19  106.73    4.32
   0  -5 -19   96.23    4.43
   0  -5 -19  108.51    4.81
   0  -5 -19  101.81    4.58
   0   5 -19  109.55    4.53
   0  -5 -19  100.79    4.09
   0   5 -19  108.01    4.35
   0  -5 -19  101.55    4.15
   0  -5 -19  101.41    4.85
   0  -5 -19  107.29    4.74
   0  -5 -19  102.12    4.84
   0   5 -19  104.44    4.78
   0  -5 -19   98.84    4.42
   0  -5 -19   99.92    4.42
   0   5 -19  109.30    4.57
   0   5 -19   94.74    4.70
   0   5 -19  102.47    4.72
   0  -5 -19  102.32    4.39
   0   5 -19  105.69    4.41
   0  -5 -19  103.69    4.95
   0   5 -19  110.52    4.40
   0  -5 -19   98.99    4.60
   0  -5 -19   99.28    4.02
   0   5 -19  104.17    4.24
   0  -5 -20   21.28    1.86
   0  -5 -20   20.71    2.36
   0   5 -20   24.75    1.98
   0  -5 -20   21.99    2.19
   0  -5 -20   19.46    2.02
   0  -5 -20   17.12    1.60
   0   5 -20   21.32    1.94
   0  -5 -20   18.16    2.01
   0   5 -20   18.26    1.95
   0   5 -20   19.54    1.89
   0  -5 -20   19.03    2.34
   0   5 -20   18.29    1.55
   0   5 -20   19.57    2.00
   0   5 -20   21.23    2.30
   0   5 -20   18.96    2.23
   0  -5 -20   22.74    2.08
   0  -5 -20   16.14    2.24
   0  -5 -20   22.26    2.05
   0   5 -20   20.99    2.29
   0  -5 -20   19.56    2.14
   0   5 -20   20.79    1.81
   0   5 -20   21.44    1.97
   0  -5 -20   19.56    1.60
   0  -5 -20   18.45    1.96
   0  -5 -20   20.17    2.39
   0  -5 -20   19.52    2.24
   0   5 -20   19.79    1.86
   0   5 -21   88.43    4.16
   0   5 -21   84.67    4.01
   0  -5 -21   86.90    4.17
   0  -5 -21   84.16    3.87
   0  -5 -21   83.93    4.18
   0   5 -21   97.48    4.12
   0  -5 -21   87.46    4.46
   0  -5 -21   81.51    4.20
   0   5 -21   80.77    3.91
   0  -5 -21   95.24    4.69
   0  -5 -21   82.45    3.76
   0   5 -21   83.78    4.25
   0  -5 -21   84.43    3.90
   0   5 -21   91.04    3.87
   0  -5 -21   94.29    4.23
   0   5 -21   88.86    4.44
   0   5 -21   96.11    4.60
   0   5 -21   88.52    4.23
   0  -5 -21   86.80    4.14
   0  -5 -21   93.94    4.67
   0  -5 -21   88.12    4.32
   0   5 -21   84.75    4.47
   0   5 -21   80.82    3.85
   0  -5 -21   97.68    3.85
   0   5 -21   91.37    4.09
   0  -5 -21   84.83    4.32
   0  -5 -21   87.35    4.10
   0  -5 -21   84.22    4.58
   0   5 -21   87.47    4.00
   0  -5 -22  116.27    4.75
   0   5 -22  115.79    5.15
   0   5 -22  124.64    5.20
   0   5 -22  120.55    5.12
   0  -5 -22  127.28    5.08
   0  -5 -22  128.56    5.84
   0   5 -22  115.33    5.36
   0  -5 -22  121.24    4.90
   0  -5 -22  119.37    5.09
   0   5 -22  125.94    4.94
   0   5 -22  115.73    5.34
   0  -5 -22  122.78    5.71
   0  -5 -22  124.73    5.34
   0   5 -22  119.94    5.57
   0   5 -22  132.88    5.74
   0  -5 -22  132.96    5.37
   0   5 -22  133.30    5.40
   0  -5 -22  139.45    5.67
   0  -5 -22  120.69    5.20
   0  -5 -22  125.31    4.87
   0   5 -22  121.81    5.04
   0  -5 -22  129.12    5.87
   0   5 -22  124.32    5.14
   0  -5 -22  117.31    5.42
   0   5 -22  124.83    5.21
   0   5 -23   16.22    1.87
   0   5 -23   16.33    1.93
   0  -5 -23   16.24    2.04
   0  -5 -23   15.15    2.33
   0  -5 -23   14.31    2.03
   0   5 -23   17.68    2.03
   0   5 -23   17.40    2.03
   0  -5 -23   15.95    1.83
   0  -5 -23   15.61    1.62
   0   5 -23   14.69    2.06
   0  -5 -23   15.95    1.66
   0   5 -23   16.18    1.71
   0  -5 -23   15.31    1.81
   0   5 -23   14.34    1.51
   0  -5 -23   14.76    2.27
   0   5 -23   16.92    2.29
   0  -5 -23   11.49    1.83
   0  -5 -23   19.20    2.09
   0  -5 -23   19.03    1.73
   0   5 -23   15.71    1.87
   0  -5 -24   47.04    3.18
   0   5 -24   42.19    2.79
   0  -5 -24   43.21    3.08
   0   5 -24   47.56    3.11
   0   5 -24   46.94    2.95
   0  -5 -24   50.89    3.20
   0  -5 -24   50.61    3.44
   0  -5 -24   45.77    2.69
   0  -5 -24   45.05    2.84
   0   5 -24   44.30    2.70
   0   5 -24   41.32    3.07
   0  -5 -24   41.35    3.36
   0   5 -24   43.59    2.54
   0   5 -24   54.44    3.12
   0   5 -24   45.53    3.10
   0  -5 -24   48.27    3.49
   0   5 -24   44.96    3.13
   0   5 -24   44.10    3.33
   0   5 -24   44.51    3.31
   0  -5 -24   42.62    3.20
   0  -5 -24   44.71    3.44
   0  -5 -24   46.13    2.70
   0   5 -24   46.46    2.96
   0  -5 -24   52.40    3.65
   0  -5 -25   93.78    4.60
   0  -5 -25   92.55    4.70
   0   5 -25   89.91    4.40
   0  -5 -25   92.67    4.10
   0   5 -25   91.71    4.43
   0   5 -25   95.85    4.62
   0  -5 -25   95.26    4.92
   0   5 -25   90.25    4.37
   0  -5 -25   89.61    4.67
   0  -5 -25   89.58    4.27
   0  -5 -25   88.42    4.36
   0  -5 -25   99.99    5.11
   0   5 -25   90.58    4.70
   0   5 -25   95.21    4.26
   0   5 -25   87.78    3.99
   0  -5 -25   90.18    4.16
   0   5 -25  103.25    4.92
   0   5 -25   93.97    4.94
   0   5 -25   89.71    4.50
   0  -5 -25   91.73    4.95
   0  -5 -25   92.75    4.62
   0  -5 -25   84.41    4.73
   0  -5 -25   99.66    4.85
   0   5 -25   90.89    4.80
   0   5 -25   98.84    4.68
   0  -5 -25  104.83    4.72
   0   5 -25   88.87    4.83
   0  -5 -25   97.25    5.14
   0  -5 -25   87.13    4.48
   0   5 -25   89.22    4.37
   0   5 -25   96.87    4.53
   0   5 -25   95.55    4.99
   0  -5 -25   95.30    4.83
   0  -5 -25   90.65    4.93
   0   5 -26   94.20    4.50
   0  -5 -26   89.88    4.73
   0  -5 -26   96.05    4.45
   0  -5 -26   88.38    4.94
   0   5 -26   91.09    4.48
   0   5 -26   93.41    4.56
   0   5 -26   96.75    4.74
   0  -5 -26   92.44    4.20
   0  -5 -26   93.07    4.79
   0  -5 -26   98.22    4.83
   0  -5 -26   96.17    4.56
   0  -5 -26   97.99    5.22
   0   5 -26   91.85    4.34
   0  -5 -26   96.54    4.31
   0   5 -26   93.00    4.77
   0   5 -26   95.03    4.16
   0  -5 -26   91.03    4.75
   0   5 -26  102.11    4.81
   0   5 -26  101.03    5.18
   0  -5 -26   91.65    4.99
   0   5 -26   95.45    4.92
   0   5 -26   95.70    4.72
   0  -5 -26   94.78    4.86
   0   5 -26   97.27    4.86
   0  -5 -26   94.51    5.05
   0   5 -26   85.16    4.93
   0   5 -26   89.24    4.50
   0  -5 -26   98.72    4.73
   0   5 -26   93.54    4.52
   0   5 -26   90.44    4.41
   0  -5 -26   90.28    4.79
   0  -5 -26   88.26    5.07
   0  -5 -26   92.05    5.07
   0   5 -26   92.82    5.02
   0  -5 -27    1.26    1.67
   0   5 -27    1.10    1.56
   0  -5 -27    1.66    2.05
   0   5 -27    0.87    1.67
   0  -5 -27    0.90    1.20
   0   5 -27    0.63    1.53
   0  -5 -27    0.74    1.35
   0  -5 -27    0.90    1.81
   0   5 -27    0.16    1.47
   0  -5 -27    0.36    1.61
   0  -5 -27   -0.54    1.22
   0  -5 -27   -0.43    1.91
   0   5 -27   -1.48    1.59
   0   5 -27    0.49    1.01
   0  -5 -27    1.57    1.39
   0  -5 -27   -0.42    1.89
   0   5 -27    0.69    1.83
   0   5 -27    0.33    1.61
   0   5 -27    1.61    1.68
   0   5 -27   -0.42    2.04
   0   5 -27   -0.56    1.73
   0   5 -27   -1.69    1.77
   0  -5 -27   -0.40    1.69
   0  -5 -27    1.86    1.68
   0  -5 -27    0.43    1.81
   0   5 -27   -0.63    1.54
   0  -5 -27    0.57    1.80
   0   5 -27    1.07    1.77
   0   5 -27    0.66    1.88
   0   5 -27    1.83    1.47
   0  -5 -27    2.03    1.65
   0   5 -27    0.63    1.52
   0  -5 -27   -0.22    1.82
   0  -5 -28   60.63    3.78
   0  -5 -28   54.01    3.94
   0   5 -28   60.73    3.55
   0   5 -28   62.00    3.77
   0   5 -28   51.86    3.47
   0  -5 -28   53.82    3.11
   0  -5 -28   61.61    3.48
   0  -5 -28   53.34    3.73
   0   5 -28   55.57    3.46
   0  -5 -28   55.15    3.69
   0   5 -28   53.73    3.63
   0  -5 -28   58.35    4.02
   0   5 -28   52.66    2.98
   0  -5 -28   57.58    3.23
   0  -5 -28   51.13    3.35
   0   5 -28   61.94    3.69
   0   5 -28   47.75    3.76
   0  -5 -28   50.06    3.69
   0  -5 -28   55.11    3.96
   0   5 -28   54.33    3.63
   0   5 -28   51.64    3.73
   0   5 -28   55.86    3.76
   0  -5 -28   59.47    3.83
   0  -5 -28   52.92    4.03
   0   5 -28   54.21    3.47
   0   5 -28   57.53    3.52
   0   5 -28   54.29    4.02
   0  -5 -28   52.62    3.57
   0   5 -28   53.64    3.40
   0  -5 -28   48.45    3.88
   0   5 -28   56.19    3.92
   0   5 -29    0.67    1.72
   0   5 -29    1.68    1.90
   0  -5 -29    3.84    1.44
   0  -5 -29    2.53    1.96
   0  -5 -29    1.54    1.83
   0   5 -29    1.48    1.81
   0  -5 -29    1.73    1.43
   0   5 -29    4.74    1.86
   0  -5 -29    0.90    2.02
   0   5 -29    1.72    1.18
   0   5 -29    0.39    1.59
   0  -5 -29    1.00    1.30
   0  -5 -29    4.02    1.63
   0   5 -29   -0.90    1.95
   0   5 -29    1.74    1.84
   0   5 -29    4.15    1.98
   0   5 -29    3.57    1.78
   0  -5 -29    4.29    1.90
   0   5 -29    2.14    1.81
   0   5 -29    2.58    1.94
   0  -5 -29    2.95    1.91
   0  -5 -29    2.85    2.04
   0   5 -29    3.22    1.88
   0   5 -29    2.28    1.61
   0   5 -29    3.50    2.17
   0   5 -29    5.23    1.86
   0  -5 -29    3.26    1.85
   0  -5 -29    3.61    2.13
   0   5 -29    1.35    1.87
   0  -5 -29    1.40    2.10
   0  -5 -30  240.48    9.34
   0  -5 -30  246.78    8.98
   0   5 -30  245.59    9.14
   0   5 -30  255.35    9.38
   0   5 -30  250.07    9.11
   0   5 -30  248.96    9.16
   0  -5 -30  230.13    8.59
   0  -5 -30  240.53    9.37
   0  -5 -30  247.78    9.08
   0   5 -30  225.20    8.48
   0  -5 -30  237.17    9.69
   0   5 -30  242.83    9.34
   0   5 -30  226.99    9.54
   0   5 -30  224.16    9.30
   0  -5 -30  251.90    9.71
   0  -5 -30  244.29    9.54
   0   5 -30  242.12    9.21
   0  -5 -30  240.22    9.34
   0   5 -30  239.80    9.43
   0  -5 -30  210.51    8.82
   0   5 -30  226.99    9.23
   0  -5 -30  238.46    9.71
   0   5 -30  240.03    8.97
   0   5 -30  229.84    9.59
   0   5 -30  233.10    9.04
   0  -5 -30  243.51    9.25
   0   5 -30  244.80    9.08
   0  -5 -30  253.47    9.95
   0   5 -30  237.32    9.83
   0   5 -31   -0.18    1.78
   0  -5 -31    2.99    1.96
   0   5 -31    1.24    1.74
   0   5 -31    1.60    1.73
   0  -5 -31    2.01    1.36
   0  -5 -31    1.65    1.58
   0  -5 -31    2.67    2.01
   0   5 -31    1.58    1.79
   0  -5 -31    1.17    2.07
   0   5 -31    3.16    1.22
   0  -5 -31   -0.80    1.88
   0   5 -31    1.67    1.66
   0   5 -31   -0.60    1.79
   0   5 -31    1.92    1.83
   0  -5 -31    2.67    2.09
   0  -5 -31    3.45    1.92
   0   5 -31   -0.23    1.94
   0   5 -31    0.21    1.88
   0   5 -31    1.96    1.86
   0  -5 -31    3.04    1.87
   0   5 -31    2.29    1.74
   0  -5 -31    2.41    2.18
   0  -5 -31    2.79    2.24
   0   5 -31   -0.46    1.90
   0   5 -31    2.19    2.16
   0  -5 -32   34.38    3.16
   0   5 -32   31.93    2.91
   0   5 -32   32.75    2.87
   0  -5 -32   30.52    3.02
   0  -5 -32   29.72    2.68
   0   5 -32   37.11    2.98
   0  -5 -32   29.66    2.48
   0   5 -32   31.66    2.90
   0   5 -32   33.23    2.41
   0  -5 -32   27.82    3.06
   0   5 -32   28.15    2.85
   0   5 -32   37.40    3.16
   0   5 -32   31.28    3.17
   0   5 -32   32.20    3.09
   0  -5 -32   39.25    3.42
   0   5 -32   29.36    2.89
   0  -5 -32   29.90    2.95
   0  -5 -32   29.55    3.24
   0   5 -32   30.40    3.43
   0  -5 -32   29.48    2.87
   0   5 -32   27.09    3.01
   0  -5 -32   29.71    2.80
   0   5 -32   31.26    2.86
   0   5 -32   30.96    2.89
   0  -5 -33    1.68    1.91
   0   5 -33   -0.54    1.63
   0  -5 -33    0.81    1.76
   0   5 -33    1.44    1.80
   0  -5 -33   -0.50    1.59
   0   5 -33   -0.18    1.65
   0   5 -33    0.56    1.11
   0   5 -33   -2.53    1.67
   0  -5 -33    1.71    1.87
   0  -5 -33   -0.22    1.89
   0   5 -33    1.32    1.73
   0  -5 -33   -0.40    1.69
   0  -5 -33    0.65    1.79
   0   5 -33    0.20    1.78
   0   5 -33    0.47    1.92
   0   5 -33    1.44    1.92
   0   5 -33    0.73    1.71
   0   5 -33   -2.30    2.04
   0  -5 -33    0.23    2.09
   0   5 -33    0.98    2.10
   0  -5 -33   -0.36    1.79
   0   5 -33    0.36    1.59
   0   5 -34    0.18    1.67
   0   5 -34    2.53    1.82
   0  -5 -34    5.46    2.06
   0   5 -34    6.47    1.95
   0  -5 -34    4.14    1.61
   0  -5 -34    2.63    1.86
   0  -5 -34    7.17    2.16
   0   5 -34    4.61    1.61
   0   5 -34    1.41    1.85
   0  -5 -34    6.37    2.13
   0  -5 -34    6.77    2.03
   0  -5 -34    4.31    1.87
   0   5 -34    4.30    2.00
   0   5 -34    4.32    1.88
   0  -5 -34    3.49    2.00
   0   5 -34    5.57    2.19
   0   5 -34    5.48    1.83
   0   5 -34    4.38    1.80
   0   5 -34    2.72    1.85
   0  -5 -34    3.73    1.77
   0   5 -34    5.60    2.40
   0   5 -35    3.55    1.80
   0  -5 -35    0.35    1.45
   0  -5 -35   -0.65    1.63
   0   5 -35   -0.54    1.57
   0   5 -35    1.06    1.70
   0  -5 -35    1.80    1.75
   0  -5 -35    1.87    1.94
   0   5 -35    1.05    1.38
   0   5 -35    0.80    1.80
   0  -5 -35   -0.76    1.76
   0  -5 -35   -0.43    1.82
   0   5 -35    1.14    1.81
   0   5 -35    0.93    1.70
   0  -5 -35   -1.03    1.71
   0   5 -35   -0.20    1.61
   0  -5 -35    2.30    1.85
   0   5 -35    1.27    1.81
   0   5 -35   -0.66    1.73
   0   5 -35    1.20    2.11
   0   5 -35    1.91    1.63
   0  -5 -35   -0.35    1.68
   0  -5 -36   42.10    3.02
   0   5 -36   43.04    3.13
   0  -5 -36   42.61    3.13
   0   5 -36   52.40    3.46
   0  -5 -36   49.13    3.53
   0  -5 -36   45.99    3.54
   0   5 -36   43.57    3.25
   0  -5 -36   51.74    3.43
   0  -5 -36   46.08    3.45
   0   5 -36   43.23    3.20
   0  -5 -36   44.31    3.45
   0  -5 -36   34.59    3.29
   0   5 -36   48.13    3.41
   0   5 -36   49.92    3.44
   0   5 -36   49.55    3.44
   0   5 -36   45.55    3.52
   0  -5 -36   47.62    3.32
   0   5 -36   50.76    3.84
   0   5 -37    4.70    1.69
   0   5 -37    4.39    1.76
   0  -5 -37    4.61    1.57
   0   5 -37    2.93    1.41
   0   5 -37    0.18    1.57
   0  -5 -37    1.06    1.65
   0  -5 -37    3.17    1.84
   0  -5 -37    3.13    1.79
   0   5 -37    4.88    1.79
   0  -5 -37    0.95    1.66
   0   5 -37    2.25    1.58
   0  -5 -37    2.48    1.70
   0   5 -37    0.41    1.56
   0  -5 -37    2.82    1.74
   0   5 -37    6.21    2.00
   0   5 -37    1.34    1.90
   0   5 -38   35.77    2.62
   0  -5 -38   26.93    2.46
   0   5 -38   30.59    2.69
   0   5 -39   -1.31    1.60
   0  -5 -39    0.86    1.39
   0  -5 -39    1.52    1.57
   0   5 -39   -2.13    1.66
   0  -5 -39    4.05    1.66
   0   5 -39   -1.23    1.60
   0  -5 -39    0.69    1.56
   0  -5 -39    1.77    1.40
   0   5 -39    2.47    1.34
   0   5 -39    0.16    1.51
   0  -5 -39    1.23    1.68
   0  -5 -39    1.04    1.68
   0   5 -39    1.66    1.57
   0   5 -39    2.80    1.44
   0  -5 -39    1.94    1.52
   0   5 -39    0.20    1.75
   0  -5 -39    2.03    1.58
   0   5 -39   -0.47    1.63
   0  -5 -40    1.70    1.27
   0  -5 -40    0.38    1.32
   0  -5 -40    1.09    1.52
   0   5 -40   -1.67    1.53
   0   5 -40   -1.87    1.63
   0  -5 -40    0.63    1.50
   0   5 -40    0.94    1.13
   0  -5 -40   -0.96    1.61
   0   5 -40   -1.02    1.38
   0   5 -40    0.91    1.47
   0   5 -40    1.42    1.50
   0   5 -40   -1.29    1.66
   0  -5 -40    1.24    1.43
   0  -5 -40    0.14    1.40
   0  -5 -41    3.07    1.28
   0  -5 -41    3.03    1.48
   0   5 -41    6.25    1.61
   0   5 -41    5.42    1.56
   0  -5 -41    3.24    1.43
   0  -5 -41    1.83    1.26
   0   5 -41    5.05    1.28
   0   5 -41    5.63    1.51
   0  -5 -41    5.12    1.62
   0  -5 -41    4.51    1.53
   0  -5 -41    1.27    1.36
   0   5 -41    1.34    1.65
   0  -5 -42    9.04    1.64
   0   5 -42    3.86    1.40
   0  -5 -42    3.56    1.23
   0   5 -42    5.98    1.49
   0  -5 -42    4.40    1.45
   0   5 -42    5.75    1.28
   0   5 -42    4.12    1.35
   0  -5 -42    6.14    1.51
   0  -5 -42    6.39    1.48
   0  -5 -42    5.81    1.41
   0   5 -42    5.54    1.57
   0   5 -43    1.59    1.27
   0  -5 -43    0.72    0.98
   0  -5 -43   -0.66    1.12
   0  -5 -43    0.11    1.16
   0   5 -43    0.65    1.23
   0   5 -43    0.87    0.97
   0   5 -43   -1.25    1.10
   0  -5 -43    0.11    1.20
   0  -5 -43    0.50    1.14
   0  -5 -43    2.18    1.18
   0   5 -43    0.66    1.30
   0   5 -44   -0.46    1.07
   0  -5 -44    0.84    0.98
   0   5 -44    1.25    0.83
   0   5 -44    1.79    1.01
   0  -5 -44    1.10    1.01
   0   5 -45    4.75    1.04
   0  -5 -45    3.79    0.97
   0  -5 -45    4.35    0.99
   0   6   0  456.86   14.19
   0   6   0  461.43   14.11
   0   6   0  460.93   13.90
   0   6  -1   45.85    2.20
   0   6   1   47.18    2.19
   0   6  -1   50.26    2.50
   0   6  -1   51.12    2.40
   0   6   1   44.64    2.37
   0   6   1   52.17    2.60
   0  -6   1   48.79    2.30
   0   6  -1   47.52    1.94
   0   6  -2   97.57    3.37
   0   6  -2   98.55    3.73
   0  -6  -2  111.66    3.91
   0   6   2  105.48    3.68
   0   6  -2   98.40    3.85
   0   6  -2   99.53    3.94
   0   6   2   98.13    3.85
   0   6   2  104.04    4.08
   0  -6   2  101.21    3.78
   0   6  -2   93.92    3.43
   0   6   3 1364.42   40.30
   0   6  -3 1343.88   40.09
   0  -6  -3 1429.38   40.53
   0   6  -3 1421.12   40.42
   0   6   3 1375.41   40.55
   0   6  -3 1491.03   40.70
   0  -6  -3 1466.29   40.44
   0   6   3 1402.25   40.72
   0   6  -3 1408.73   40.56
   0  -6   3 1367.94   40.42
   0  -6  -3 1375.95   40.09
   0   6  -3 1339.19   40.16
   0  -6  -4   54.03    2.49
   0   6  -4   50.53    2.11
   0   6  -4   53.58    2.44
   0   6   4   54.72    2.29
   0   6  -4   55.55    2.61
   0  -6  -4   51.94    2.31
   0   6   4   47.78    2.56
   0   6  -4   52.93    2.53
   0  -6   4   56.40    2.44
   0  -6  -4   52.14    2.12
   0   6  -4   50.76    2.19
   0  -6  -5  211.56    6.91
   0   6  -5  195.76    6.57
   0   6   5  208.29    6.69
   0  -6  -5  209.07    6.51
   0   6  -5  210.69    6.86
   0  -6  -5  209.75    6.78
   0   6  -5  216.13    7.00
   0   6   5  210.34    7.17
   0  -6   5  219.28    6.85
   0   6  -5  209.07    6.85
   0   6  -5  210.13    6.69
   0  -6  -5  203.25    6.59
   0  -6  -6  172.60    5.79
   0   6  -6  165.47    5.73
   0  -6  -6  162.73    5.39
   0   6  -6  162.92    5.49
   0   6   6  172.55    5.57
   0  -6  -6  176.33    5.67
   0   6   6  169.36    5.85
   0   6  -6  164.07    5.79
   0   6  -6  168.88    5.72
   0  -6   6  174.94    5.70
   0   6  -6  164.36    5.57
   0  -6  -6  169.28    5.52
   0   6  -7  600.63   17.86
   0   6   7  619.10   17.94
   0   6  -7  606.39   18.16
   0  -6  -7  621.85   18.21
   0   6  -7  598.62   17.96
   0  -6  -7  605.40   17.85
   0  -6  -7  605.55   18.06
   0   6  -7  608.57   18.24
   0  -6  -7  637.98   18.09
   0   6   7  639.16   18.32
   0   6  -7  623.88   18.14
   0  -6   7  601.90   18.05
   0  -6  -7  588.28   17.72
   0   6  -7  573.24   17.71
   0  -6  -7  586.43   17.95
   0   6  -8  237.30    7.63
   0   6  -8  229.20    7.51
   0  -6  -8  249.19    7.83
   0  -6  -8  240.68    7.51
   0   6   8  251.45    7.57
   0   6  -8  227.75    7.75
   0   6   8  240.27    7.88
   0  -6  -8  241.47    7.68
   0  -6  -8  237.46    7.67
   0   6  -8  236.00    7.94
   0   6  -8  238.97    7.85
   0  -6  -8  240.76    7.37
   0  -6   8  239.13    7.69
   0   6  -8  234.33    7.73
   0  -6  -8  246.38    7.46
   0   6  -8  226.66    7.39
   0  -6  -8  247.09    7.88
   0  -6  -9  723.30   21.21
   0   6  -9  726.73   21.35
   0   6   9  707.78   21.16
   0  -6  -9  720.06   21.47
   0   6  -9  683.75   21.19
   0   6  -9  738.07   21.68
   0   6   9  771.18   21.62
   0   6  -9  739.39   21.55
   0  -6  -9  718.60   21.34
   0  -6  -9  722.66   21.17
   0   6  -9  738.90   21.42
   0   6  -9  687.97   21.67
   0  -6   9  731.88   21.34
   0  -6  -9  699.17   21.49
   0   6  -9  701.67   21.11
   0   6  10    3.51    0.87
   0  -6 -10    3.23    1.03
   0   6 -10    5.46    1.01
   0  -6 -10    2.83    0.89
   0   6 -10    5.62    1.12
   0  -6 -10    4.84    1.32
   0  -6 -10    3.03    0.88
   0   6  10    2.32    1.13
   0   6 -10    6.87    1.22
   0   6 -10    6.48    0.95
   0  -6 -10    4.90    0.88
   0   6 -10    5.57    1.24
   0  -6 -10    4.43    1.15
   0  -6 -10    4.85    0.99
   0   6 -10    4.52    1.51
   0   6 -10    5.89    1.16
   0  -6  10    3.76    1.06
   0   6 -10    5.09    0.95
   0  -6 -10    4.60    1.36
   0   6 -10    5.11    1.06
   0  -6 -10    5.11    1.14
   0   6 -11  583.67   17.28
   0  -6 -11  516.78   17.03
   0  -6 -11  577.03   17.50
   0  -6 -11  577.90   17.30
   0  -6 -11  584.69   17.12
   0   6 -11  571.39   17.13
   0   6  11  551.24   16.91
   0  -6 -11  609.87   17.43
   0  -6 -11  557.45   17.12
   0   6 -11  580.59   17.10
   0   6  11  607.28   17.42
   0   6 -11  569.43   17.48
   0  -6  11  602.24   17.17
   0   6 -11  575.70   17.23
   0  -6 -11  569.57   17.13
   0   6 -11  567.40   17.62
   0  -6 -11  538.67   17.27
   0   6 -11  574.56   17.07
   0   6 -11  583.23   17.23
   0  -6 -11  558.48   17.48
   0  -6 -11  558.75   17.32
   0  -6 -12  514.22   15.60
   0  -6 -12  504.48   15.15
   0  -6 -12  494.24   15.28
   0  -6 -12  502.28   15.18
   0   6 -12  512.81   15.21
   0   6  12  476.57   14.87
   0   6 -12  516.49   15.33
   0  -6 -12  495.60   15.37
   0  -6 -12  459.03   15.07
   0   6  12  503.12   15.37
   0   6 -12  531.81   15.59
   0   6 -12  511.38   15.15
   0   6 -12  530.25   15.78
   0   6 -12  506.29   15.24
   0  -6  12  534.01   15.17
   0  -6 -12  485.72   15.17
   0  -6 -12  461.77   15.29
   0  -6 -12  482.20   15.21
   0  -6 -12  502.08   15.35
   0   6 -12  509.50   15.22
   0  -6 -12  509.78   15.62
   0   6 -12  503.68   15.15
   0   6 -13   90.90    3.66
   0  -6 -13   87.82    3.57
   0  -6 -13   89.83    3.48
   0   6 -13   85.81    3.53
   0  -6 -13   80.57    3.44
   0  -6 -13   84.58    3.87
   0   6  13   94.86    3.71
   0  -6 -13   83.11    3.62
   0   6 -13  100.85    3.92
   0   6 -13   90.99    3.49
   0  -6 -13   85.29    4.09
   0   6 -13   92.89    4.11
   0   6 -13   89.00    3.53
   0  -6 -13   85.24    3.73
   0  -6 -13   82.51    3.53
   0   6 -13   91.00    3.53
   0  -6 -13   85.28    3.91
   0  -6 -13   90.88    3.63
   0  -6 -13   82.57    3.54
   0   6 -13   91.42    3.52
   0  -6 -14 1342.49   41.66
   0  -6 -14 1454.72   41.71
   0  -6 -14 1491.30   42.25
   0  -6 -14 1385.90   41.71
   0   6 -14 1467.79   41.90
   0   6 -14 1474.01   41.77
   0   6  14 1453.09   41.86
   0   6 -14 1499.80   42.11
   0  -6 -14 1414.84   41.90
   0   6 -14 1448.67   41.69
   0   6 -14 1471.99   42.33
   0  -6 -14 1440.23   41.81
   0  -6 -14 1434.13   41.96
   0   6 -14 1414.76   41.67
   0  -6 -14 1317.59   42.21
   0  -6 -14 1439.03   42.19
   0   6 -14 1365.89   41.60
   0  -6 -14 1401.60   41.77
   0   6 -14 1507.04   41.77
   0  -6 -14 1411.01   41.80
   0   6 -15   35.12    2.11
   0  -6 -15   32.43    1.94
   0  -6 -15   31.74    2.01
   0  -6 -15   34.38    2.19
   0   6 -15   32.31    2.05
   0   6 -15   38.59    2.23
   0  -6 -15   34.99    2.54
   0  -6 -15   30.85    2.08
   0   6  15   38.35    2.18
   0   6 -15   35.35    2.27
   0  -6 -15   33.69    2.04
   0   6 -15   36.36    1.99
   0   6 -15   40.25    2.68
   0   6 -15   35.37    1.98
   0  -6 -15   32.13    2.49
   0  -6 -15   32.14    2.19
   0   6 -15   35.40    2.59
   0   6 -15   36.02    2.57
   0  -6 -15   34.01    2.16
   0   6 -15   36.16    2.07
   0  -6 -15   31.66    2.13
   0  -6 -15   33.15    2.42
   0   6 -16   38.07    2.27
   0   6 -16   40.40    2.34
   0   6 -16   37.42    2.19
   0  -6 -16   39.55    2.71
   0  -6 -16   41.16    2.38
   0  -6 -16   34.28    2.12
   0   6 -16   32.16    2.02
   0  -6 -16   35.79    2.22
   0   6  16   36.61    2.20
   0  -6 -16   35.48    2.14
   0   6 -16   40.38    2.75
   0  -6 -16   31.46    2.25
   0   6 -16   34.86    2.60
   0  -6 -16   37.98    2.66
   0  -6 -16   35.39    2.23
   0   6 -16   33.69    2.67
   0  -6 -16   36.40    2.26
   0   6 -16   39.87    2.32
   0   6 -16   39.84    2.23
   0  -6 -16   32.58    2.53
   0   6 -17   14.31    1.59
   0   6 -17   14.67    1.65
   0  -6 -17   14.01    1.68
   0  -6 -17   15.09    1.49
   0   6 -17   13.01    1.52
   0  -6 -17   15.70    2.05
   0  -6 -17   15.35    1.47
   0   6 -17   15.54    1.44
   0  -6 -17   18.10    1.65
   0  -6 -17   16.32    1.55
   0   6 -17   15.10    1.80
   0  -6 -17   16.40    1.69
   0   6 -17   12.31    1.98
   0   6 -17   18.31    2.02
   0  -6 -17   13.40    1.64
   0  -6 -17   16.03    2.01
   0   6 -17   11.70    1.96
   0   6 -17   14.96    1.73
   0  -6 -17   16.94    1.93
   0   6 -17   13.77    1.51
   0  -6 -17   14.41    1.63
   0  -6 -18   77.94    3.55
   0   6 -18   86.67    3.75
   0  -6 -18   75.91    3.91
   0  -6 -18   81.26    3.82
   0   6 -18   84.42    3.66
   0   6 -18   82.65    3.64
   0  -6 -18   83.61    4.11
   0  -6 -18   82.22    4.12
   0   6 -18   78.97    3.93
   0   6 -18   80.31    4.17
   0   6 -18   73.41    4.04
   0  -6 -18   85.99    3.84
   0   6 -18   80.76    4.14
   0  -6 -18   78.34    3.72
   0  -6 -18   85.80    4.17
   0   6 -18   84.14    3.79
   0  -6 -18   82.95    3.75
   0   6 -18   77.21    3.58
   0   6 -19    3.56    1.37
   0   6 -19    1.53    1.23
   0  -6 -19    3.31    1.19
   0   6 -19    1.09    1.18
   0  -6 -19    3.31    1.67
   0  -6 -19    2.55    1.45
   0  -6 -19    1.40    1.45
   0  -6 -19    3.06    1.44
   0  -6 -19    1.42    1.16
   0  -6 -19   -0.24    1.33
   0   6 -19    2.47    1.49
   0   6 -19    1.86    1.64
   0  -6 -19    3.72    1.65
   0  -6 -19    1.68    1.73
   0  -6 -19    0.98    1.31
   0   6 -19    1.71    1.60
   0   6 -19    1.39    1.55
   0   6 -19    2.02    1.24
   0  -6 -19    2.07    1.31
   0   6 -19    4.17    1.52
   0  -6 -19    1.85    1.58
   0  -6 -20   -0.16    1.61
   0   6 -20    0.35    1.22
   0  -6 -20    1.34    1.35
   0  -6 -20    0.73    1.44
   0  -6 -20   -0.78    1.34
   0   6 -20    1.94    1.32
   0   6 -20    0.69    1.16
   0  -6 -20    0.66    1.10
   0  -6 -20    0.21    1.05
   0   6 -20    0.32    1.00
   0  -6 -20   -0.50    1.18
   0  -6 -20    0.36    1.70
   0   6 -20    1.37    1.43
   0   6 -20   -1.63    1.65
   0  -6 -20    0.15    1.51
   0   6 -20    0.66    1.64
   0  -6 -20   -0.39    1.26
   0   6 -20    0.65    1.63
   0  -6 -20    2.29    1.78
   0  -6 -20    0.63    1.31
   0  -6 -20    1.59    1.30
   0   6 -20    1.50    1.30
   0  -6 -20    1.83    1.78
   0  -6 -20    0.90    1.53
   0   6 -20    0.11    1.23
   0  -6 -21   12.39    1.59
   0   6 -21   12.60    1.74
   0  -6 -21   14.64    1.57
   0  -6 -21   14.04    2.25
   0   6 -21   14.23    1.53
   0  -6 -21   10.85    1.64
   0   6 -21   10.56    2.01
   0  -6 -21   14.23    1.82
   0  -6 -21   13.60    2.06
   0  -6 -21   12.01    1.82
   0   6 -21   14.03    1.69
   0  -6 -21   11.98    1.75
   0  -6 -22    0.60    1.16
   0  -6 -22    2.28    1.67
   0   6 -22    1.16    1.31
   0  -6 -22    1.44    1.48
   0  -6 -22    1.64    1.52
   0  -6 -22    1.75    1.55
   0   6 -22    1.22    0.94
   0  -6 -22    2.21    1.14
   0  -6 -22    1.78    1.90
   0   6 -22    1.19    1.51
   0   6 -22    1.65    1.06
   0  -6 -22    4.10    1.40
   0  -6 -22    3.55    1.48
   0   6 -22    3.72    1.45
   0   6 -22    2.92    1.42
   0  -6 -22    1.76    1.41
   0   6 -23    3.37    1.52
   0  -6 -23    0.82    1.59
   0  -6 -23    1.88    1.50
   0  -6 -23    1.66    1.88
   0  -6 -23    0.31    1.45
   0   6 -23    0.54    1.35
   0  -6 -23    0.84    1.12
   0  -6 -23    2.14    1.36
   0   6 -23    0.50    1.03
   0   6 -23    1.05    1.53
   0  -6 -23    1.23    1.81
   0   6 -23    2.34    1.04
   0   6 -23   -0.33    1.62
   0  -6 -23    1.58    1.83
   0   6 -23   -0.37    1.74
   0   6 -23    0.63    1.54
   0   6 -23    2.30    1.34
   0  -6 -23   -0.52    1.76
   0  -6 -23    0.21    1.77
   0  -6 -24   14.99    2.44
   0   6 -24   21.10    2.22
   0  -6 -24   19.61    2.31
   0  -6 -24   21.41    2.38
   0   6 -24   22.06    2.21
   0  -6 -24   21.15    2.30
   0  -6 -24   23.58    2.06
   0   6 -24   23.65    2.26
   0  -6 -24   22.91    2.17
   0   6 -24   21.91    1.77
   0  -6 -24   25.92    2.94
   0  -6 -24   21.02    1.94
   0   6 -24   15.79    2.26
   0   6 -24   19.96    1.93
   0   6 -24   27.80    2.52
   0   6 -24   20.00    2.46
   0   6 -24   26.77    2.55
   0  -6 -24   22.21    2.48
   0  -6 -24   17.24    2.14
   0  -6 -24   17.13    2.13
   0   6 -24   17.73    2.32
   0   6 -24   21.03    2.65
   0  -6 -24   23.00    2.73
   0  -6 -24   19.66    2.54
   0   6 -24   24.84    2.24
   0  -6 -24   25.71    2.86
   0   6 -24   23.87    2.27
   0  -6 -24   16.40    2.58
   0  -6 -24   20.83    2.19
   0  -6 -25    3.72    1.67
   0   6 -25    5.21    1.63
   0   6 -25    6.42    1.81
   0  -6 -25    5.10    1.81
   0  -6 -25    5.80    1.75
   0   6 -25    4.34    1.66
   0  -6 -25    4.38    1.42
   0   6 -25    4.31    1.76
   0   6 -25    6.45    1.23
   0  -6 -25    4.79    1.38
   0  -6 -25    3.93    2.14
   0   6 -25    6.10    1.38
   0  -6 -25    6.17    1.82
   0   6 -25    5.69    1.70
   0  -6 -25    4.79    1.99
   0   6 -25    4.00    1.77
   0  -6 -25    4.92    1.82
   0   6 -25    4.51    1.85
   0   6 -25    4.45    1.99
   0   6 -25    3.47    1.85
   0  -6 -25   10.56    2.35
   0   6 -25    3.43    1.65
   0   6 -25    8.38    1.83
   0  -6 -25    5.95    1.75
   0  -6 -25    6.21    2.03
   0  -6 -25    4.84    2.05
   0  -6 -26    1.41    1.73
   0  -6 -26    2.54    1.42
   0   6 -26    1.40    1.52
   0   6 -26   -0.15    1.57
   0   6 -26    2.54    1.57
   0  -6 -26    2.82    1.78
   0  -6 -26    1.62    1.74
   0  -6 -26    0.13    1.17
   0   6 -26    2.12    1.59
   0   6 -26    1.13    1.27
   0  -6 -26   -0.22    1.92
   0   6 -26    2.15    1.06
   0   6 -26    1.06    1.74
   0  -6 -26    2.42    1.78
   0   6 -26    0.82    1.69
   0   6 -26    2.44    1.88
   0   6 -26    3.21    1.81
   0  -6 -26    1.43    1.82
   0   6 -26   -0.21    1.91
   0  -6 -26    0.85    1.93
   0  -6 -26    3.25    1.60
   0   6 -26    1.32    1.85
   0   6 -26    0.92    1.56
   0  -6 -26    4.28    2.15
   0  -6 -26    0.19    1.89
   0  -6 -26    3.30    1.97
   0   6 -26    0.49    1.53
   0   6 -27    5.96    1.80
   0  -6 -27    1.32    1.40
   0  -6 -27    7.14    1.94
   0  -6 -27    0.74    1.69
   0   6 -27    3.20    1.64
   0   6 -27    2.96    1.62
   0  -6 -27    1.83    1.77
   0   6 -27    0.20    1.59
   0  -6 -27    4.09    2.22
   0   6 -27    0.43    1.87
   0   6 -27    3.69    2.24
   0  -6 -27   -0.66    1.92
   0   6 -27    2.97    1.92
   0   6 -27    2.52    1.80
   0  -6 -27    0.21    1.82
   0   6 -27    2.32    1.96
   0  -6 -27    2.49    1.84
   0   6 -27    3.66    1.71
   0  -6 -27    2.59    2.06
   0   6 -27    1.35    1.80
   0  -6 -27    3.20    1.63
   0  -6 -27    2.32    2.16
   0   6 -27    0.67    1.58
   0  -6 -27    3.85    2.19
   0   6 -28    0.85    1.72
   0  -6 -28    1.32    1.81
   0  -6 -28   -1.70    1.77
   0  -6 -28   -1.69    1.86
   0  -6 -28    0.15    1.50
   0   6 -28    0.33    1.70
   0   6 -28    0.20    1.74
   0  -6 -28   -1.16    2.03
   0   6 -28    0.80    1.92
   0  -6 -28   -0.22    2.09
   0   6 -28    0.22    2.10
   0   6 -28    1.62    1.78
   0  -6 -28    3.69    1.89
   0   6 -28    0.64    1.79
   0   6 -28    0.89    1.83
   0  -6 -28   -1.07    1.87
   0  -6 -28   -1.61    2.09
   0   6 -28    0.69    1.63
   0  -6 -28    0.17    1.62
   0   6 -28    2.06    1.90
   0   6 -28    2.34    2.15
   0   6 -28    0.49    1.73
   0  -6 -28    0.24    2.07
   0  -6 -29  154.49    6.53
   0   6 -29  176.37    7.01
   0  -6 -29  165.34    7.10
   0  -6 -29  161.44    7.10
   0   6 -29  173.57    6.95
   0  -6 -29  173.33    7.16
   0  -6 -29  178.84    7.72
   0   6 -29  145.53    7.21
   0   6 -29  161.43    7.01
   0   6 -29  155.21    7.14
   0  -6 -29  152.42    7.22
   0  -6 -29  159.78    7.37
   0   6 -29  147.91    7.08
   0  -6 -29  159.65    7.06
   0   6 -29  159.39    7.42
   0  -6 -29  170.57    7.66
   0   6 -29  179.33    7.10
   0   6 -29  153.26    6.70
   0  -6 -29  164.38    7.55
   0  -6 -29  170.57    6.96
   0   6 -29  172.57    7.68
   0   6 -30    2.32    1.93
   0  -6 -30    2.59    1.92
   0  -6 -30    3.60    1.62
   0   6 -30    3.80    1.85
   0   6 -30    2.06    1.68
   0  -6 -30    2.15    1.90
   0  -6 -30    5.19    2.20
   0   6 -30    0.23    1.92
   0   6 -30    7.19    2.23
   0   6 -30    1.83    1.88
   0  -6 -30    6.51    2.00
   0  -6 -30    4.39    2.10
   0   6 -30    4.76    1.92
   0  -6 -30    3.16    2.12
   0   6 -30    4.14    1.89
   0   6 -30    3.63    1.83
   0  -6 -30    3.14    2.30
   0   6 -30    5.35    2.47
   0  -6 -30    4.37    1.91
   0   6 -30    2.12    1.96
   0   6 -30    6.46    2.00
   0  -6 -30    0.23    2.20
   0  -6 -31   20.58    2.54
   0   6 -31   18.96    2.47
   0  -6 -31   15.48    2.04
   0   6 -31   21.16    2.37
   0  -6 -31   16.80    2.52
   0   6 -31   16.81    2.36
   0   6 -31   17.71    2.39
   0  -6 -31   20.37    2.79
   0  -6 -31   20.05    2.57
   0   6 -31   19.04    2.55
   0  -6 -31   13.93    2.49
   0   6 -31   17.88    2.43
   0   6 -31   19.96    2.67
   0   6 -31   18.06    2.61
   0   6 -31   16.43    2.63
   0  -6 -31   24.27    2.92
   0  -6 -31   20.16    2.98
   0   6 -31   16.73    2.35
   0   6 -31   17.67    2.79
   0  -6 -31   18.59    2.46
   0   6 -31   18.87    2.42
   0  -6 -31   18.87    2.86
   0   6 -31   16.26    2.57
   0   6 -32   39.56    3.02
   0  -6 -32   36.29    3.23
   0   6 -32   35.28    3.00
   0  -6 -32   33.65    3.04
   0  -6 -32   35.12    2.73
   0   6 -32   33.13    2.88
   0   6 -32   32.19    2.87
   0  -6 -32   37.65    3.40
   0  -6 -32   29.71    2.98
   0   6 -32   36.23    3.13
   0  -6 -32   33.60    3.24
   0   6 -32   30.95    3.23
   0   6 -32   34.89    3.18
   0   6 -32   40.74    3.19
   0   6 -32   36.43    3.16
   0  -6 -32   32.45    3.26
   0  -6 -32   32.77    2.84
   0   6 -32   31.93    3.43
   0  -6 -32   41.70    3.61
   0  -6 -32   37.83    3.55
   0  -6 -32   34.60    2.97
   0   6 -32   35.36    3.29
   0   6 -32   34.05    2.98
   0   6 -32   32.81    2.95
   0   6 -33   10.05    2.03
   0  -6 -33    9.78    1.75
   0   6 -33   12.36    2.11
   0   6 -33    7.96    1.88
   0  -6 -33    7.95    2.14
   0  -6 -33   10.22    2.13
   0  -6 -33    5.19    2.02
   0   6 -33    4.11    2.06
   0  -6 -33    4.15    2.11
   0   6 -33    4.79    1.87
   0  -6 -33    4.83    1.89
   0   6 -33    6.34    2.05
   0   6 -33   12.95    2.25
   0   6 -33    7.45    2.18
   0  -6 -33   11.55    2.45
   0   6 -33    7.38    2.11
   0   6 -33    9.24    2.02
   0  -6 -33    7.57    1.88
   0   6 -33    8.71    2.10
   0   6 -33   13.16    2.65
   0   6 -34   58.80    3.73
   0   6 -34   62.75    3.85
   0  -6 -34   55.67    3.95
   0   6 -34   60.15    3.78
   0  -6 -34   63.83    3.97
   0  -6 -34   61.12    3.53
   0  -6 -34   58.96    3.99
   0   6 -34   68.86    4.17
   0   6 -34   57.73    3.97
   0   6 -34   59.10    3.82
   0  -6 -34   65.77    4.19
   0  -6 -34   63.22    4.13
   0  -6 -34   56.49    3.78
   0   6 -34   53.24    3.96
   0   6 -34   58.09    4.27
   0   6 -34   53.50    3.93
   0  -6 -34   64.32    4.28
   0   6 -34   61.86    3.84
   0   6 -34   63.95    3.82
   0  -6 -34   63.73    3.78
   0   6 -35    9.24    2.06
   0  -6 -35    8.48    2.05
   0   6 -35    6.88    1.84
   0   6 -35    5.53    1.78
   0  -6 -35    5.16    1.56
   0  -6 -35   10.09    2.07
   0   6 -35    4.78    1.83
   0  -6 -35    7.89    2.07
   0  -6 -35    8.19    2.08
   0  -6 -35    7.31    1.89
   0   6 -35    6.12    1.98
   0   6 -35    5.29    1.96
   0   6 -35    1.95    1.84
   0  -6 -35    4.29    1.92
   0   6 -35    6.31    2.16
   0  -6 -35    6.51    1.83
   0   6 -35    8.26    2.11
   0   6 -35    7.33    1.86
   0   6 -35    7.11    1.96
   0  -6 -36    0.73    1.33
   0  -6 -36   -0.39    1.75
   0   6 -36    1.20    1.61
   0   6 -36    0.82    1.29
   0   6 -36    1.91    1.68
   0   6 -36   -1.32    1.57
   0  -6 -36    0.39    1.72
   0  -6 -36    2.35    1.65
   0   6 -36    1.25    1.62
   0  -6 -36   -1.39    1.76
   0  -6 -36    2.44    1.72
   0   6 -36    0.42    1.66
   0   6 -36   -1.01    1.76
   0  -6 -36    0.81    1.52
   0   6 -36    1.13    1.98
   0   6 -37   -0.62    1.33
   0  -6 -37    2.11    1.42
   0   6 -37    3.81    1.75
   0  -6 -38    1.16    1.53
   0   6 -38    2.90    1.64
   0  -6 -38    0.17    1.57
   0  -6 -38   -0.13    1.24
   0   6 -38    2.97    1.63
   0  -6 -38    1.71    1.55
   0  -6 -38    3.52    1.38
   0   6 -38    1.32    1.24
   0  -6 -38    2.12    1.52
   0  -6 -38    3.01    1.70
   0   6 -38    1.70    1.58
   0   6 -38    1.17    1.56
   0  -6 -38    0.52    1.46
   0  -6 -38    2.62    1.58
   0  -6 -38    1.54    1.49
   0   6 -38    1.81    1.51
   0   6 -39    6.31    1.79
   0  -6 -39   10.78    1.81
   0  -6 -39    9.45    1.52
   0  -6 -39    7.23    1.72
   0  -6 -39    5.29    1.41
   0   6 -39    6.15    1.65
   0  -6 -39    8.79    1.73
   0   6 -39    9.04    1.57
   0   6 -39    7.57    1.75
   0  -6 -39    6.21    1.80
   0   6 -39    5.24    1.63
   0  -6 -39    7.03    1.75
   0  -6 -39    8.40    1.80
   0   6 -39    5.42    1.85
   0  -6 -39    6.24    1.65
   0   6 -39    6.93    1.68
   0  -6 -40    3.26    1.24
   0  -6 -40    3.62    1.59
   0   6 -40    3.17    1.45
   0  -6 -40    3.38    1.63
   0   6 -40    3.26    1.47
   0   6 -40    1.88    1.20
   0  -6 -40    2.39    1.52
   0   6 -40    3.45    1.50
   0   6 -40    2.51    1.44
   0   6 -40    5.02    1.49
   0   6 -40    2.05    1.69
   0  -6 -40    2.98    1.44
   0  -6 -40    3.32    1.51
   0  -6 -41    3.96    1.45
   0   6 -41    1.79    1.32
   0  -6 -41    4.28    1.46
   0  -6 -41    1.23    1.10
   0   6 -41    2.16    1.34
   0   6 -41    2.50    1.13
   0  -6 -41    1.21    1.35
   0   6 -41    0.39    1.26
   0   6 -41    3.23    1.64
   0  -6 -41    2.58    1.40
   0  -6 -41    2.92    1.29
   0  -6 -42   17.33    1.80
   0  -6 -42   14.41    1.73
   0   6 -42   15.90    1.72
   0   6 -42   15.11    1.75
   0   6 -42   17.99    1.63
   0   6 -42   14.89    1.72
   0  -6 -42   13.68    1.76
   0   6 -42   17.12    2.01
   0  -6 -42   16.20    1.63
   0  -6 -42   17.95    1.76
   0  -6 -43    0.70    1.01
   0   6 -43    1.18    1.14
   0  -6 -43    1.76    1.08
   0   6 -43    0.52    0.82
   0   6 -43    0.10    1.03
   0  -6 -43   -1.33    1.17
   0  -6 -43    1.44    1.04
   0   6 -43    0.94    1.32
   0  -6 -44    0.48    0.91
   0   6 -44    0.49    0.87
   0   6 -44   -1.01    0.77
   0   6 -44   -0.08    0.86
   0  -6 -44    0.79    0.85
   0   6 -44   -1.85    1.16
   0  -6 -45   -0.42    0.69
   0   7   0    0.88    1.34
   0   7   0   -0.93    1.03
   0  -7   0    0.35    1.23
   0   7   0    1.36    0.65
   0  -7  -1   22.07    1.61
   0   7   1   22.63    1.92
   0   7  -1   18.86    1.87
   0   7   1   23.34    1.67
   0  -7  -1   21.47    1.79
   0   7  -1   18.03    1.60
   0   7  -1   21.18    1.28
   0   7  -2 1086.30   32.02
   0  -7  -2 1111.77   31.87
   0   7   2 1080.91   32.02
   0   7   2 1089.48   31.75
   0   7  -2 1075.34   31.80
   0  -7  -2 1131.32   32.03
   0   7  -2 1036.96   31.45
   0  -7  -3  625.92   18.30
   0   7  -3  606.71   18.43
   0   7   3  627.64   18.48
   0   7  -3  581.00   17.83
   0  -7  -3  626.06   18.45
   0   7  -3  607.07   18.26
   0   7   3  632.23   18.20
   0   7  -3  595.87   17.95
   0  -7  -3  585.47   17.80
   0  -7  -4  634.01   18.52
   0   7   4  623.70   18.23
   0   7  -4  594.45   17.97
   0   7  -4  607.93   18.35
   0  -7  -4  605.22   17.89
   0  -7  -4  638.18   18.37
   0   7   4  625.46   18.55
   0   7  -4  626.33   18.53
   0  -7   4  583.83   18.31
   0   7  -4  610.42   18.36
   0   7  -4  589.84   18.06
   0  -7  -4  586.48   17.92
   0  -7  -5   83.05    3.49
   0   7   5   81.65    3.20
   0   7  -5   78.76    3.33
   0  -7  -5   83.87    2.91
   0   7  -5   75.07    2.97
   0   7  -5   85.53    3.48
   0  -7  -5   84.27    3.28
   0   7   5   83.03    3.58
   0  -7   5   73.76    3.25
   0   7  -5   71.61    3.28
   0   7  -5   69.56    3.02
   0  -7  -5   72.40    2.93
   0   7  -6   56.16    2.66
   0  -7  -6   48.33    2.09
   0   7  -6   51.42    2.26
   0  -7  -6   49.88    2.60
   0   7   6   49.86    2.35
   0   7  -6   49.32    2.60
   0  -7  -6   48.14    2.37
   0   7   6   46.86    2.65
   0  -7   6   56.40    2.55
   0   7  -6   54.00    2.60
   0   7  -6   49.45    2.34
   0  -7  -6   50.64    2.24
   0   7  -7  190.51    6.33
   0  -7  -7  192.69    6.20
   0   7   7  186.41    6.36
   0  -7  -7  194.51    6.68
   0   7  -7  197.24    6.65
   0  -7  -7  194.11    6.52
   0   7   7  189.05    6.77
   0  -7  -7  198.73    6.52
   0   7  -7  198.75    6.72
   0  -7   7  193.13    6.52
   0   7  -7  192.81    6.58
   0   7  -7  181.08    6.40
   0  -7  -7  191.17    6.58
   0  -7  -8   57.14    2.36
   0   7   8   53.73    2.47
   0   7  -8   55.66    2.55
   0  -7  -8   59.98    2.83
   0  -7  -8   49.22    2.29
   0   7  -8   59.09    2.82
   0   7   8   55.03    2.88
   0  -7  -8   51.09    2.52
   0   7  -8   58.77    2.89
   0  -7  -8   51.92    2.54
   0  -7   8   59.65    2.68
   0   7  -8   64.83    2.82
   0  -7  -8   60.67    2.84
   0   7  -8   59.00    2.66
   0  -7  -8   56.29    2.79
   0  -7  -9  245.39    7.59
   0  -7  -9  228.57    7.53
   0   7  -9  240.66    7.75
   0   7   9  234.59    7.62
   0  -7  -9  234.43    7.94
   0  -7  -9  234.06    7.78
   0   7  -9  254.10    8.07
   0   7  -9  253.22    8.19
   0   7   9  234.05    8.02
   0   7   9  226.23    8.20
   0  -7  -9  242.41    7.81
   0  -7   9  246.12    7.82
   0   7  -9  247.48    7.91
   0   7  -9  228.21    8.12
   0  -7  -9  243.28    8.02
   0   7  -9  238.90    7.83
   0  -7  -9  250.64    8.07
   0   7  10   80.82    3.14
   0  -7 -10   73.44    3.14
   0  -7 -10   74.64    3.08
   0   7 -10   76.87    3.26
   0  -7 -10   78.65    3.44
   0   7 -10   79.15    3.18
   0  -7 -10   81.01    3.30
   0   7 -10   82.78    3.62
   0   7  10   76.54    3.51
   0   7 -10   77.01    3.11
   0   7 -10   81.36    3.53
   0   7 -10   83.24    3.44
   0   7 -10   93.67    3.89
   0  -7 -10   75.12    3.27
   0  -7  10   81.02    3.32
   0  -7 -10   85.78    3.57
   0   7 -10   82.70    3.42
   0  -7 -10   79.41    3.55
   0   7 -10   82.34    3.39
   0  -7 -11  132.39    4.85
   0  -7 -11  141.23    5.20
   0   7 -11  140.42    5.07
   0   7  11  136.19    4.81
   0   7 -11  133.71    4.91
   0  -7 -11  133.70    4.93
   0   7 -11  148.48    5.46
   0  -7 -11  144.69    5.26
   0   7  11  137.13    5.27
   0   7 -11  142.68    4.89
   0  -7 -11  146.07    5.06
   0  -7 -11  133.12    5.07
   0  -7  11  140.18    5.00
   0   7 -11  134.10    5.45
   0   7 -11  145.55    5.16
   0  -7 -11  137.79    5.24
   0   7 -11  140.41    5.17
   0   7 -11  143.62    5.12
   0  -7 -11  139.19    5.36
   0  -7 -12  239.18    7.70
   0  -7 -12  239.63    7.98
   0   7 -12  241.45    7.93
   0  -7 -12  222.81    7.62
   0   7 -12  225.12    7.70
   0  -7 -12  241.96    7.81
   0   7 -12  233.41    7.67
   0   7 -12  237.97    8.17
   0  -7 -12  255.80    8.11
   0   7  12  242.75    8.08
   0  -7 -12  225.21    7.73
   0  -7 -12  225.31    7.86
   0   7 -12  232.51    7.85
   0  -7  12  229.71    7.71
   0   7 -12  257.31    8.43
   0   7 -12  224.08    7.58
   0   7 -12  240.80    8.01
   0  -7 -12  230.69    7.76
   0   7 -12  233.58    7.85
   0  -7 -12  244.07    8.23
   0  -7 -12  254.34    8.11
   0   7 -13   39.70    2.23
   0  -7 -13   45.71    2.19
   0  -7 -13   47.35    2.34
   0  -7 -13   38.90    2.11
   0  -7 -13   38.02    2.30
   0   7 -13   44.12    2.37
   0   7  13   40.63    2.45
   0  -7 -13   42.14    2.43
   0   7 -13   45.00    2.58
   0   7 -13   41.14    2.12
   0  -7 -13   33.87    2.26
   0   7 -13   39.31    2.26
   0   7 -13   41.83    2.77
   0  -7 -13   36.89    2.30
   0   7 -13   39.93    2.25
   0  -7 -13   38.01    2.55
   0  -7 -13   42.02    2.25
   0   7 -13   37.61    2.40
   0   7 -13   39.62    2.13
   0  -7 -14    7.62    1.16
   0  -7 -14    7.81    1.33
   0   7 -14    8.02    1.33
   0  -7 -14    8.34    1.32
   0   7 -14    7.47    1.29
   0   7 -14    7.65    1.41
   0  -7 -14    9.57    1.10
   0  -7 -14    9.50    1.37
   0   7 -14    6.85    1.09
   0   7  14    9.49    1.47
   0   7 -14    6.69    1.70
   0  -7 -14   11.10    1.45
   0   7 -14    6.37    1.22
   0  -7 -14   10.99    1.88
   0  -7 -14    6.91    1.22
   0   7 -14    7.41    1.23
   0  -7 -14   10.79    1.34
   0  -7 -14   10.04    1.35
   0  -7 -14    8.31    1.58
   0   7 -14    6.15    1.36
   0   7 -14    6.10    1.15
   0   7 -15   38.64    2.32
   0  -7 -15   34.67    2.12
   0   7 -15   39.95    2.44
   0  -7 -15   38.88    2.38
   0   7  15   42.55    2.50
   0  -7 -15   41.41    2.46
   0   7 -15   41.74    2.24
   0  -7 -15   43.84    2.38
   0   7 -15   40.56    2.83
   0  -7 -15   33.69    2.36
   0  -7 -15   37.29    2.78
   0  -7 -15   37.87    2.29
   0   7 -15   41.36    2.33
   0   7 -15   38.94    2.49
   0  -7 -15   43.26    2.83
   0   7 -15   37.39    2.20
   0  -7 -15   41.97    2.39
   0   7 -16  512.94   16.37
   0  -7 -16  517.27   16.27
   0   7 -16  530.44   16.55
   0  -7 -16  535.17   16.53
   0   7 -16  512.41   16.28
   0   7 -16  553.99   17.21
   0  -7 -16  519.41   17.02
   0  -7 -16  533.20   16.44
   0   7 -16  531.53   17.09
   0   7 -16  525.70   17.04
   0  -7 -16  566.38   16.67
   0   7 -16  538.41   16.35
   0  -7 -16  503.44   16.39
   0   7 -16  548.03   16.68
   0  -7 -16  544.12   16.95
   0  -7 -17    3.03    1.15
   0   7 -17    4.63    1.51
   0  -7 -17    3.84    1.44
   0   7 -17    4.83    1.36
   0  -7 -17    3.72    1.42
   0  -7 -17    2.88    1.67
   0  -7 -17    3.73    1.34
   0   7 -17    2.31    1.80
   0   7 -17    5.62    1.87
   0   7 -17    4.17    1.78
   0  -7 -17    4.34    1.70
   0   7 -17    7.85    1.38
   0  -7 -17    2.11    1.27
   0   7 -17    6.39    1.64
   0   7 -18  292.04    9.52
   0   7 -18  291.30    9.66
   0  -7 -18  272.28    9.57
   0  -7 -18  275.13    9.31
   0  -7  18  297.29    9.56
   0  -7 -18  283.52    9.45
   0  -7 -18  287.47    9.64
   0   7 -18  278.23   10.10
   0   7 -18  259.55   10.02
   0  -7 -18  278.85   10.09
   0   7 -18  268.27   10.06
   0  -7 -18  276.76    9.62
   0  -7 -18  274.49    9.51
   0  -7 -18  276.18    9.50
   0  -7 -18  281.09    9.99
   0   7 -18  290.88    9.70
   0   7 -18  283.60    9.43
   0  -7 -19  299.88   10.50
   0  -7 -19  303.18   10.21
   0   7 -19  320.86   10.56
   0  -7 -19  271.08   10.59
   0   7 -19  303.23   10.37
   0  -7 -19  302.51   10.47
   0  -7 -19  323.94   10.37
   0   7 -19  317.15   10.27
   0  -7 -19  302.17   10.44
   0  -7 -19  320.96   11.05
   0   7 -19  309.13   11.07
   0   7 -19  318.47   11.08
   0   7 -19  310.27   11.04
   0  -7 -19  323.29   10.58
   0  -7 -19  313.95   10.46
   0   7 -19  322.11   10.38
   0  -7 -20   70.80    3.37
   0  -7 -20   74.72    3.46
   0   7 -20   61.52    3.24
   0  -7 -20   66.14    3.58
   0  -7 -20   75.92    3.68
   0  -7 -20   77.61    4.14
   0   7 -20   72.33    4.11
   0  -7 -20   71.38    3.56
   0   7 -20   61.56    3.34
   0  -7 -21   48.02    3.01
   0  -7 -21   47.02    3.07
   0   7 -21   40.55    2.78
   0  -7 -21   45.52    3.17
   0   7 -21   48.82    2.96
   0   7 -21   40.99    2.56
   0  -7 -21   51.89    2.80
   0  -7 -21   44.76    3.56
   0   7 -21   41.60    3.32
   0   7 -21   49.56    3.47
   0  -7 -21   43.76    3.47
   0   7 -21   46.12    3.04
   0   7 -21   46.06    2.81
   0  -7 -21   44.89    3.51
   0  -7 -21   50.69    3.29
   0  -7 -21   49.85    2.97
   0   7 -22  313.23   10.75
   0  -7 -22  297.42   10.72
   0   7 -22  312.80   10.62
   0  -7 -22  307.80   10.86
   0  -7 -22  308.64   10.99
   0  -7 -22  315.65   11.63
   0  -7 -22  320.35   10.47
   0   7 -22  303.87   10.40
   0   7 -22  304.95   11.27
   0  -7 -22  297.76   11.40
   0   7 -22  317.23   10.82
   0   7 -22  299.54   11.22
   0  -7 -22  298.52   11.06
   0  -7 -22  302.38   10.71
   0   7 -22  301.41   11.26
   0   7 -22  313.73   11.04
   0  -7 -22  317.80   11.66
   0  -7 -22  324.27   11.17
   0   7 -22  313.90   10.76
   0   7 -23   18.99    2.08
   0   7 -23   17.75    2.08
   0  -7 -23   17.10    2.13
   0  -7 -23   15.27    2.09
   0  -7 -23   18.47    2.26
   0   7 -23   16.31    1.73
   0  -7 -23   19.19    2.81
   0   7 -23   16.62    2.40
   0  -7 -23   14.14    1.75
   0   7 -23   15.15    2.41
   0  -7 -23   12.35    2.44
   0   7 -23   14.64    2.27
   0  -7 -23   19.14    2.15
   0   7 -23   17.29    2.37
   0   7 -23   18.06    2.20
   0  -7 -23   22.51    2.51
   0  -7 -23   18.56    2.66
   0  -7 -23   22.50    2.17
   0   7 -23   15.96    1.95
   0   7 -23   18.76    2.09
   0  -7 -23   18.16    2.37
   0  -7 -24   63.02    3.83
   0   7 -24   65.88    3.76
   0  -7 -24   69.23    3.88
   0   7 -24   64.25    3.67
   0  -7 -24   64.47    3.83
   0   7 -24   67.92    3.48
   0   7 -24   69.63    4.16
   0  -7 -24   69.74    4.51
   0   7 -24   64.69    4.18
   0  -7 -24   67.95    4.31
   0  -7 -24   64.73    3.74
   0   7 -24   57.22    4.03
   0   7 -24   68.86    3.91
   0   7 -24   62.35    3.95
   0  -7 -24   64.25    3.99
   0  -7 -24   68.27    4.15
   0  -7 -24   65.44    3.69
   0  -7 -24   66.75    4.36
   0   7 -24   62.22    3.68
   0   7 -24   64.98    3.62
   0  -7 -25   47.67    3.32
   0   7 -25   43.61    3.10
   0  -7 -25   39.39    3.02
   0  -7 -25   39.05    3.06
   0   7 -25   37.42    2.89
   0  -7 -25   48.25    3.82
   0   7 -25   41.38    3.34
   0   7 -25   43.36    2.76
   0   7 -25   46.07    3.21
   0   7 -25   44.45    3.51
   0  -7 -25   39.63    2.94
   0   7 -25   36.80    3.19
   0  -7 -25   42.44    3.55
   0   7 -25   43.82    3.52
   0  -7 -25   41.90    3.29
   0  -7 -25   44.77    3.49
   0   7 -25   36.98    2.78
   0  -7 -25   44.22    3.67
   0  -7 -25   42.38    2.95
   0   7 -25   44.41    3.10
   0  -7 -25   37.70    3.57
   0  -7 -26   47.72    3.34
   0  -7 -26   40.35    3.18
   0   7 -26   48.06    3.30
   0  -7 -26   47.92    3.34
   0   7 -26   46.47    3.18
   0   7 -26   45.54    2.91
   0  -7 -26   50.21    3.97
   0   7 -26   40.37    3.32
   0   7 -26   44.31    3.58
   0   7 -26   43.34    3.25
   0   7 -26   44.58    3.52
   0  -7 -26   46.34    3.75
   0   7 -26   51.79    3.66
   0   7 -26   43.65    3.39
   0  -7 -26   51.53    3.57
   0  -7 -26   42.57    3.75
   0  -7 -26   44.18    3.53
   0  -7 -26   42.89    3.11
   0   7 -26   47.17    3.76
   0   7 -26   43.79    3.06
   0  -7 -26   46.07    3.84
   0   7 -26   43.83    3.19
   0   7 -27    4.45    1.85
   0  -7 -27    4.22    1.85
   0  -7 -27    2.99    1.82
   0   7 -27    4.72    1.74
   0  -7 -27    2.76    1.62
   0   7 -27    0.62    1.80
   0  -7 -27    5.27    2.25
   0   7 -27    2.67    1.94
   0  -7 -27    3.90    1.81
   0   7 -27    2.39    1.91
   0   7 -27    3.32    2.12
   0  -7 -27    4.72    2.10
   0   7 -27    5.98    2.05
   0   7 -27    6.78    2.04
   0  -7 -27    2.84    1.91
   0  -7 -27    3.76    2.22
   0   7 -27    3.68    1.87
   0  -7 -27    5.14    1.68
   0  -7 -27    0.96    2.02
   0   7 -27    3.36    1.58
   0   7 -27    5.18    2.15
   0  -7 -28    5.05    1.87
   0   7 -28    1.33    1.77
   0   7 -28    2.94    1.58
   0   7 -28    3.51    1.92
   0  -7 -28    2.45    1.78
   0  -7 -28   -0.19    1.70
   0  -7 -28    3.85    2.06
   0  -7 -28    4.50    1.89
   0   7 -28    2.45    1.83
   0   7 -28    4.08    2.15
   0   7 -28    6.49    1.97
   0  -7 -28    0.22    1.92
   0   7 -28    5.20    1.99
   0   7 -28    1.32    1.81
   0  -7 -28    2.71    1.99
   0   7 -28    2.79    1.63
   0   7 -28    4.53    2.17
   0  -7 -28    1.67    2.10
   0  -7 -28    5.08    1.68
   0   7 -28    2.16    2.09
   0  -7 -28    6.52    2.31
   0   7 -28    2.15    1.64
   0   7 -29    8.94    1.94
   0  -7 -29    8.19    2.02
   0   7 -29    5.77    1.80
   0  -7 -29    8.28    2.04
   0  -7 -29    6.66    1.93
   0   7 -29    8.01    1.83
   0  -7 -29    6.32    2.22
   0   7 -29   10.27    2.15
   0  -7 -29    4.79    2.17
   0  -7 -29    3.75    1.83
   0   7 -29    6.99    2.05
   0   7 -29    5.23    2.07
   0   7 -29    5.07    1.96
   0  -7 -29    8.52    2.31
   0   7 -29    4.33    2.13
   0   7 -29    9.23    2.58
   0   7 -29    6.71    2.28
   0   7 -29    9.11    2.11
   0   7 -29    6.52    1.87
   0  -7 -29    6.94    2.41
   0  -7 -29    8.29    2.55
   0  -7 -29    7.07    1.92
   0  -7 -30   73.90    4.32
   0  -7 -30   71.63    4.21
   0   7 -30   68.71    3.98
   0   7 -30   64.80    3.96
   0   7 -30   66.90    4.15
   0   7 -30   69.28    4.33
   0  -7 -30   71.76    4.67
   0   7 -30   63.52    4.36
   0   7 -30   70.72    4.37
   0  -7 -30   75.58    4.35
   0   7 -30   60.91    4.20
   0   7 -30   66.54    4.30
   0   7 -30   74.55    4.28
   0  -7 -30   65.34    4.43
   0  -7 -30   70.34    4.49
   0  -7 -30   70.51    4.02
   0   7 -30   62.85    4.43
   0   7 -30   74.54    4.23
   0   7 -30   80.26    4.92
   0   7 -30   71.13    4.04
   0  -7 -30   67.47    4.61
   0  -7 -30   68.73    4.61
   0   7 -31    3.65    1.74
   0  -7 -31    3.06    1.84
   0  -7 -31    6.08    2.00
   0   7 -31    4.97    1.76
   0   7 -31    2.58    1.72
   0   7 -31    2.46    1.84
   0  -7 -31    3.11    2.04
   0   7 -31    3.18    1.95
   0   7 -31    4.80    1.96
   0  -7 -31    3.10    1.75
   0  -7 -31    5.13    2.14
   0   7 -31    3.12    2.07
   0   7 -31    4.75    2.03
   0   7 -31    0.22    1.77
   0  -7 -31    6.24    2.11
   0  -7 -31    6.78    2.40
   0  -7 -31    4.54    1.74
   0  -7 -31    5.62    1.80
   0   7 -31    1.43    1.89
   0  -7 -31    7.09    2.34
   0   7 -31    2.20    2.14
   0   7 -31    3.88    1.82
   0   7 -31    2.05    1.70
   0  -7 -32    2.29    1.90
   0  -7 -32    1.76    1.77
   0   7 -32    3.43    1.66
   0   7 -32    4.98    1.79
   0   7 -32    1.82    1.79
   0   7 -32    2.20    1.62
   0  -7 -32    5.30    2.13
   0   7 -32    3.26    1.85
   0   7 -32    3.79    1.72
   0   7 -32    3.59    1.98
   0   7 -32    5.35    2.04
   0   7 -32    2.67    1.93
   0  -7 -32    4.83    2.00
   0  -7 -32    6.45    1.94
   0   7 -32    6.07    1.79
   0   7 -32    4.10    1.79
   0  -7 -32    4.21    2.23
   0   7 -32    0.48    2.10
   0   7 -32    0.23    1.92
   0  -7 -32    5.11    1.70
   0  -7 -32    3.12    2.17
   0   7 -33   27.83    2.61
   0   7 -33   24.91    2.59
   0  -7 -33   20.60    2.42
   0   7 -33   19.56    2.31
   0   7 -33   23.60    2.54
   0  -7 -33   22.37    2.90
   0  -7 -33   17.02    2.53
   0  -7 -33   18.97    2.38
   0   7 -33   20.82    2.58
   0   7 -33   15.70    2.42
   0  -7 -33   21.46    2.74
   0   7 -33   20.60    2.69
   0   7 -33   25.22    2.76
   0   7 -33   22.87    2.80
   0   7 -33   21.17    2.51
   0   7 -33   21.25    2.92
   0  -7 -33   18.59    2.26
   0  -7 -33   24.46    3.00
   0  -7 -33   19.86    2.88
   0   7 -33   24.51    2.51
   0   7 -34    6.65    1.78
   0   7 -34    2.48    1.71
   0  -7 -34    1.65    1.63
   0   7 -34    8.69    1.86
   0   7 -34    3.52    1.78
   0  -7 -34    4.28    1.73
   0  -7 -34    3.12    1.80
   0   7 -34    4.44    1.86
   0   7 -34    4.53    1.98
   0   7 -34    6.13    1.99
   0  -7 -34    9.31    2.17
   0  -7 -34    2.44    1.83
   0  -7 -34    2.71    1.48
   0   7 -34    9.13    1.96
   0  -7 -34    2.65    1.94
   0   7 -34    3.55    1.74
   0   7 -34    2.87    1.91
   0   7 -34    4.18    2.14
   0   7 -35   13.26    2.13
   0   7 -35   15.44    2.22
   0   7 -35   15.80    2.33
   0  -7 -35   10.17    1.85
   0  -7 -35   12.73    2.17
   0   7 -35   10.85    2.13
   0  -7 -35    9.49    2.27
   0  -7 -35   10.98    2.25
   0   7 -35   10.30    2.32
   0  -7 -35   14.44    2.40
   0  -7 -35   14.70    1.98
   0   7 -35   17.28    2.40
   0   7 -35   10.81    2.04
   0   7 -36    4.06    1.44
   0  -7 -36    1.45    1.35
   0   7 -36    2.03    1.50
   0   7 -37   -0.16    1.52
   0  -7 -37    2.58    1.60
   0  -7 -37    0.54    1.29
   0   7 -37   -0.30    1.41
   0  -7 -37   -1.43    1.50
   0   7 -37    1.03    1.31
   0  -7 -37   -0.29    1.33
   0  -7 -37    0.88    1.66
   0  -7 -37    0.70    1.49
   0   7 -37   -1.53    1.59
   0   7 -37    2.11    1.61
   0   7 -37    2.21    1.65
   0  -7 -37    5.00    1.53
   0  -7 -38   26.02    2.48
   0  -7 -38   24.80    2.31
   0  -7 -38   20.11    2.31
   0  -7 -38   23.60    2.05
   0   7 -38   24.84    2.31
   0   7 -38   22.13    2.36
   0   7 -38   26.61    2.19
   0  -7 -38   26.04    2.43
   0  -7 -38   28.13    2.57
   0   7 -38   23.33    2.37
   0  -7 -38   27.57    2.21
   0  -7 -38   24.04    2.41
   0   7 -38   25.65    2.51
   0   7 -38   27.98    2.70
   0  -7 -38   23.92    2.38
   0  -7 -38   24.54    2.19
   0   7 -38   19.76    2.27
   0   7 -39    0.51    1.31
   0  -7 -39    1.60    1.52
   0  -7 -39    3.08    1.41
   0  -7 -39    4.35    1.27
   0  -7 -39    1.08    1.29
   0   7 -39    2.68    1.48
   0   7 -39    3.41    1.25
   0   7 -39    2.30    1.51
   0  -7 -39    1.48    1.50
   0  -7 -39    4.05    1.73
   0  -7 -39    2.35    1.46
   0   7 -39    4.38    1.63
   0   7 -39    0.68    1.57
   0   7 -39    1.82    1.54
   0  -7 -39    5.22    1.61
   0  -7 -39    3.20    1.32
   0  -7 -40    0.78    1.31
   0   7 -40    1.54    1.31
   0  -7 -40    1.05    1.33
   0   7 -40    0.70    1.27
   0   7 -40    2.74    1.18
   0   7 -40    2.96    1.35
   0  -7 -40    1.90    1.51
   0  -7 -40   -1.21    1.46
   0   7 -40    0.53    1.30
   0   7 -40    0.67    1.26
   0   7 -40    1.70    1.50
   0  -7 -40    1.56    1.29
   0  -7 -40    1.06    1.16
   0  -7 -41   -0.12    1.24
   0   7 -41   -0.34    1.21
   0   7 -41    2.07    1.20
   0  -7 -41    0.81    1.15
   0   7 -41    0.10    0.96
   0   7 -41    1.28    1.24
   0  -7 -41    0.96    1.23
   0   7 -41    1.64    1.39
   0  -7 -41    0.23    1.19
   0  -7 -41    1.59    1.08
   0  -7 -42    2.78    1.15
   0  -7 -42    4.10    1.25
   0   7 -42    4.09    1.18
   0   7 -42    4.58    1.05
   0   7 -42    4.02    1.19
   0  -7 -42    3.64    1.25
   0  -7 -42    4.51    1.17
   0   7 -42    5.09    1.46
   0  -7 -43    2.16    1.00
   0  -7 -43    1.07    0.95
   0   7 -43    1.68    0.98
   0   7 -43    0.66    0.74
   0  -7 -43    1.31    1.00
   0   7 -43    1.08    0.93
   0   7 -43    1.59    1.04
   0  -7 -43    0.81    0.92
   0   7 -44    0.20    0.71
   0   7 -44    0.96    0.70
   0  -7 -44   -0.31    0.67
   0  -8   0  225.47    7.84
   0   8   0  212.83    7.52
   0  -8   0  228.01    7.68
   0   8   0  227.64    7.87
   0   8   0  230.48    7.97
   0   8  -1  321.02   10.21
   0  -8   1  331.40   10.49
   0  -8  -1  314.13   10.37
   0   8   1  305.03   10.12
   0  -8   1  318.05   10.28
   0   8  -1  310.84   10.39
   0  -8  -1  307.22   10.22
   0   8   1  314.57   10.55
   0   8  -1  331.46   10.62
   0   8   1  308.22   10.42
   0   8  -2  261.38    8.44
   0   8   2  233.80    8.24
   0  -8   2  260.57    8.68
   0  -8  -2  243.85    8.55
   0   8   2  250.36    8.64
   0  -8  -2  246.35    8.39
   0   8  -2  260.49    8.71
   0   8   2  265.07    8.83
   0   8  -2  252.53    8.61
   0   8  -2  250.24    8.43
   0  -8   3   22.96    1.99
   0   8  -3   20.11    1.81
   0   8   3   22.66    1.74
   0  -8  -3   18.79    1.17
   0  -8  -3   18.42    1.80
   0  -8  -3   21.52    1.65
   0   8  -3   21.16    1.93
   0   8   3   17.88    1.95
   0   8   3   15.27    2.02
   0   8  -3   21.46    1.90
   0  -8  -3   21.30    1.53
   0   8  -3   20.57    1.41
   0   8  -4   40.16    2.34
   0   8   4   35.88    2.09
   0  -8   4   40.96    2.52
   0  -8  -4   31.90    1.62
   0  -8  -4   33.48    2.21
   0   8   4   38.47    2.41
   0  -8  -4   36.16    2.11
   0   8  -4   37.40    2.38
   0   8   4   37.25    2.55
   0   8  -4   34.99    2.26
   0  -8  -4   31.32    1.95
   0   8  -4   30.12    1.83
   0  -8  -5   42.69    1.98
   0   8  -5   49.45    2.65
   0  -8   5   48.17    2.76
   0   8   5   50.74    2.47
   0  -8  -5   47.41    2.70
   0   8  -5   42.72    2.12
   0   8   5   47.44    2.89
   0   8  -5   51.72    2.78
   0   8   5   44.98    2.77
   0  -8  -5   43.74    2.40
   0   8  -5   50.10    2.66
   0  -8  -5   51.16    2.47
   0   8  -5   44.92    2.24
   0  -8  -6  120.34    4.18
   0   8  -6  113.66    4.29
   0   8   6  118.43    4.51
   0  -8  -6  116.93    4.79
   0   8   6  122.63    4.92
   0  -8  -6  123.25    4.65
   0   8  -6  122.91    4.84
   0   8   6  124.33    5.08
   0   8  -6  118.95    4.69
   0  -8  -6  125.15    4.61
   0   8  -6  116.35    4.42
   0   8  -7   43.30    2.22
   0  -8  -7   47.37    2.09
   0  -8  -7   48.26    2.68
   0   8   7   46.51    2.41
   0   8   7   52.30    3.01
   0  -8  -7   46.33    2.42
   0   8  -7   45.91    2.67
   0   8   7   43.25    2.70
   0  -8  -7   49.04    2.49
   0   8  -7   43.02    2.53
   0  -8  -7   45.41    2.50
   0   8  -7   41.89    2.30
   0   8  -8    0.68    0.94
   0  -8  -8    1.92    1.21
   0   8   8   -0.32    0.99
   0  -8  -8    0.84    0.88
   0  -8  -8    1.23    0.94
   0   8  -8    1.15    1.29
   0   8   8    2.05    1.64
   0   8   8   -0.33    1.27
   0  -8  -8   -0.06    0.68
   0   8  -8    2.90    1.27
   0   8  -8    0.67    1.19
   0   8  -8    1.69    1.47
   0  -8   8    1.00    1.14
   0   8  -8   -0.08    1.00
   0  -8  -8    0.11    1.17
   0  -8  -8    2.68    1.25
   0   8   9  367.19   11.49
   0  -8  -9  364.95   11.33
   0  -8  -9  374.62   11.89
   0   8  -9  360.26   11.50
   0   8  -9  391.53   12.11
   0  -8  -9  362.68   11.66
   0   8  -9  360.00   11.29
   0   8   9  374.63   12.22
   0   8   9  365.19   11.97
   0  -8  -9  373.50   11.70
   0   8  -9  374.97   11.92
   0   8  -9  376.91   11.79
   0   8  -9  354.34   11.96
   0  -8   9  348.57   11.59
   0  -8  -9  374.70   11.84
   0   8  -9  353.63   11.59
   0  -8  -9  356.49   11.90
   0   8 -10   74.19    3.31
   0   8  10   72.25    3.18
   0  -8 -10   67.19    3.42
   0  -8 -10   74.13    3.09
   0  -8 -10   68.77    3.29
   0   8  10   76.40    3.73
   0   8 -10   76.81    3.64
   0   8  10   76.84    3.90
   0   8 -10   76.62    3.71
   0   8 -10   78.34    3.10
   0   8 -10   77.01    3.51
   0   8 -10   80.21    3.82
   0  -8  10   78.71    3.38
   0  -8 -10   80.86    3.65
   0   8 -10   78.96    3.43
   0   8 -10   82.99    3.55
   0  -8 -10   82.20    3.64
   0   8  11  593.84   18.52
   0  -8 -11  605.87   19.00
   0   8 -11  593.05   18.71
   0  -8 -11  617.27   18.56
   0   8  11  618.05   19.40
   0   8 -11  631.83   19.23
   0  -8 -11  599.91   18.77
   0   8 -11  616.91   18.52
   0   8  11  616.82   19.11
   0  -8 -11  627.41   19.05
   0   8 -11  664.36   19.37
   0   8 -11  636.23   18.95
   0  -8  11  574.34   18.66
   0  -8 -11  635.28   19.13
   0  -8 -11  616.00   19.10
   0   8 -11  637.60   18.95
   0   8 -11  627.35   18.90
   0   8 -12  163.70    5.80
   0  -8 -12  149.10    5.85
   0  -8 -12  141.12    5.43
   0   8  12  141.98    6.18
   0   8 -12  159.47    5.50
   0   8  12  147.47    5.95
   0   8 -12  165.53    5.88
   0  -8 -12  151.80    5.67
   0   8 -12  169.22    6.31
   0   8 -12  160.32    5.81
   0   8 -12  160.53    5.85
   0  -8 -12  162.03    6.08
   0  -8 -12  155.87    5.96
   0  -8  13  676.57   19.56
   0  -8 -13  613.03   18.89
   0  -8 -13  623.96   19.28
   0   8 -13  618.39   19.12
   0   8 -13  612.64   18.86
   0   8  13  630.40   19.72
   0   8  13  627.74   19.40
   0  -8 -13  585.18   19.03
   0   8 -13  630.53   19.18
   0   8 -13  642.51   19.70
   0  -8 -13  646.24   19.52
   0  -8 -13  616.05   19.33
   0   8 -13  620.31   19.23
   0   8 -13  624.03   19.14
   0  -8 -14  107.95    4.59
   0   8 -14  109.90    4.57
   0  -8  14  129.42    4.93
   0   8  14   99.32    4.64
   0   8  14  107.39    5.02
   0   8 -14  110.12    4.29
   0  -8 -14  110.49    5.12
   0   8 -14  119.18    4.60
   0   8 -14  113.58    5.06
   0  -8 -14  110.75    4.53
   0   8 -14  106.74    4.59
   0   8 -14  105.66    4.42
   0  -8 -14  110.20    4.83
   0   8 -15    0.79    1.24
   0  -8  15    0.13    1.29
   0  -8 -15   -0.12    1.13
   0   8  15    2.07    1.72
   0   8 -15   -0.68    1.26
   0  -8 -15    0.33    1.11
   0   8 -15    1.20    1.63
   0  -8 -15    2.06    1.64
   0   8 -15   -0.11    1.14
   0   8 -15   -0.48    1.31
   0  -8 -15    0.83    1.43
   0  -8  16  285.05    9.62
   0   8 -16  283.27    9.52
   0   8 -16  306.18    9.88
   0  -8 -16  274.32    9.34
   0  -8 -16  281.44    9.57
   0   8  16  273.72    9.87
   0  -8 -16  251.96    9.87
   0   8 -16  261.69    9.98
   0   8 -16  275.05    9.95
   0   8 -16  263.97    9.26
   0  -8 -16  270.58    9.39
   0   8 -16  282.60   10.06
   0   8 -16  289.91    9.61
   0  -8 -16  276.01    9.79
   0   8 -17  472.03   15.07
   0  -8  17  482.06   15.17
   0  -8 -17  463.42   15.01
   0   8 -17  494.79   15.81
   0   8 -17  489.15   15.70
   0  -8 -17  494.01   15.77
   0   8 -17  439.66   15.52
   0   8  17  454.39   15.43
   0  -8 -17  484.03   15.19
   0   8 -17  453.03   14.74
   0  -8 -17  468.35   14.94
   0  -8  18    1.55    1.37
   0   8 -18    2.99    1.16
   0  -8 -18    3.05    1.23
   0   8  18    3.66    1.81
   0  -8 -18    4.56    1.40
   0  -8 -18    1.62    1.32
   0  -8 -19  153.78    6.41
   0   8 -19  163.09    6.42
   0  -8 -19  156.97    6.61
   0  -8 -19  165.58    6.21
   0   8 -19  161.03    6.07
   0   8  19  156.01    6.66
   0  -8 -19  170.76    6.44
   0  -8 -19  165.07    6.36
   0   8 -19  169.30    7.02
   0   8 -19  169.05    6.51
   0  -8 -19  161.42    6.72
   0   8 -20   18.53    2.04
   0  -8 -20   16.57    2.06
   0  -8 -20   14.35    2.08
   0  -8 -20   14.81    1.71
   0   8  20   16.17    2.33
   0   8 -20   17.80    1.70
   0   8 -20   15.28    2.11
   0   8 -20   16.15    2.28
   0  -8 -20   16.81    2.57
   0   8 -20   13.47    2.33
   0   8 -20   16.76    2.36
   0  -8 -20   13.32    2.14
   0   8 -20   13.85    1.91
   0  -8 -20   15.63    2.32
   0   8 -21   31.93    2.54
   0  -8 -21   28.67    2.51
   0  -8 -21   33.51    2.71
   0  -8 -21   28.15    3.14
   0   8 -21   29.90    2.18
   0   8 -21   26.70    2.82
   0  -8 -21   24.54    2.87
   0  -8 -21   32.23    2.49
   0   8 -21   26.41    2.53
   0   8 -21   29.63    2.87
   0   8 -21   27.40    2.87
   0  -8 -21   29.37    2.75
   0  -8 -21   28.93    3.14
   0  -8 -21   27.31    2.75
   0   8 -21   24.61    2.46
   0  -8 -22  140.62    6.19
   0   8 -22  151.97    6.23
   0  -8 -22  144.57    6.36
   0  -8 -22  145.29    6.13
   0   8 -22  152.92    5.84
   0  -8 -22  157.77    7.15
   0  -8 -22  146.45    6.08
   0   8 -22  141.59    6.40
   0  -8 -22  139.45    6.75
   0   8 -22  139.90    6.61
   0  -8 -22  145.99    6.47
   0   8 -22  152.51    6.73
   0   8 -22  138.07    6.55
   0   8 -22  148.89    6.30
   0  -8 -22  149.46    6.98
   0   8 -22  157.63    6.30
   0  -8 -22  143.20    6.53
   0   8 -23    4.59    1.63
   0  -8 -23    1.07    1.60
   0   8 -23    1.16    1.40
   0  -8 -23    2.23    1.53
   0  -8 -23    2.64    1.60
   0  -8 -23    6.36    2.25
   0   8 -23    4.62    1.31
   0   8 -23    4.12    1.91
   0  -8 -23    3.52    1.41
   0   8 -23    3.50    1.69
   0   8 -23    3.88    1.85
   0   8 -23    3.75    1.89
   0  -8 -23    1.99    1.97
   0  -8 -23    1.53    1.74
   0   8 -23    2.46    1.98
   0   8 -23    2.95    1.67
   0  -8 -23    3.25    1.95
   0  -8 -23    3.29    2.18
   0  -8 -24    8.11    1.87
   0   8 -24   10.40    1.88
   0   8 -24   11.76    1.96
   0  -8 -24    7.62    1.85
   0  -8 -24    9.04    1.93
   0  -8 -24   11.35    2.55
   0   8 -24   11.47    1.56
   0   8 -24   11.98    2.26
   0  -8 -24   11.52    2.41
   0   8 -24    9.21    2.16
   0  -8 -24    9.80    1.83
   0   8 -24   11.37    2.37
   0  -8 -24    8.32    2.08
   0   8 -24   12.04    2.13
   0   8 -24    8.02    2.12
   0  -8 -24   12.38    2.40
   0  -8 -24    9.60    2.53
   0   8 -24    9.45    1.98
   0  -8 -25    4.01    1.66
   0   8 -25    0.67    1.53
   0   8 -25    2.18    1.57
   0   8 -25    0.15    1.32
   0  -8 -25    2.74    1.63
   0  -8 -25    2.45    1.58
   0   8 -25    1.83    1.21
   0   8 -25    2.13    1.72
   0  -8 -25    1.23    2.13
   0   8 -25    3.13    1.89
   0   8 -25    1.72    1.97
   0  -8 -25   -0.39    1.72
   0   8 -25   -0.53    1.73
   0  -8 -25    1.37    2.04
   0   8 -25    1.53    1.96
   0   8 -25    5.21    1.91
   0  -8 -25    2.83    1.99
   0  -8 -25    3.16    2.18
   0   8 -26   11.21    1.81
   0  -8 -26   10.09    2.04
   0   8 -26    8.46    1.88
   0  -8 -26    5.64    1.85
   0  -8 -26   13.37    2.10
   0   8 -26   11.89    2.02
   0  -8 -26   14.08    2.54
   0  -8 -26   10.30    2.45
   0   8 -26   11.63    2.34
   0   8 -26   13.46    2.18
   0   8 -26    6.82    2.24
   0   8 -26   11.14    2.28
   0  -8 -26   12.71    2.21
   0  -8 -26   11.60    2.52
   0  -8 -26   13.70    2.59
   0   8 -26   12.27    2.25
   0  -8 -27   37.10    3.02
   0  -8 -27   33.58    2.88
   0   8 -27   33.19    2.86
   0  -8 -27   35.46    3.01
   0   8 -27   34.13    2.92
   0   8 -27   34.16    2.80
   0  -8 -27   35.67    3.40
   0  -8 -27   39.13    3.44
   0  -8 -27   31.95    3.18
   0   8 -27   36.63    3.26
   0   8 -27   30.85    3.27
   0   8 -27   36.47    3.36
   0   8 -27   33.06    3.03
   0   8 -27   35.22    3.27
   0  -8 -27   36.71    3.15
   0  -8 -27   31.40    3.47
   0   8 -27   38.24    3.08
   0   8 -27   38.80    3.54
   0  -8 -27   37.37    3.57
   0  -8 -28   -1.10    1.66
   0   8 -28    0.18    1.61
   0   8 -28    1.77    1.58
   0  -8 -28    1.47    1.61
   0   8 -28    0.99    1.58
   0  -8 -28    0.37    1.59
   0  -8 -28    1.25    2.09
   0   8 -28   -0.43    1.81
   0   8 -28   -0.23    1.75
   0  -8 -28    3.33    2.00
   0  -8 -28    0.23    1.95
   0   8 -28    1.13    1.78
   0   8 -28   -0.23    1.83
   0   8 -28    0.41    1.88
   0  -8 -28   -1.38    2.01
   0   8 -28    3.62    2.10
   0  -8 -28    1.70    2.26
   0  -8 -28    4.20    2.25
   0   8 -28    0.18    1.70
   0   8 -28   -1.47    2.15
   0  -8 -29    9.65    1.97
   0  -8 -29   13.40    2.17
   0  -8 -29    6.84    1.91
   0   8 -29   10.74    1.94
   0   8 -29   11.20    2.13
   0   8 -29   10.97    1.96
   0   8 -29   12.20    2.27
   0  -8 -29   11.57    2.54
   0   8 -29   16.56    2.56
   0   8 -29    7.42    2.12
   0  -8 -29   13.82    2.56
   0   8 -29   10.28    2.09
   0  -8 -29    8.32    2.02
   0   8 -29    8.91    2.24
   0  -8 -29    7.73    2.30
   0  -8 -29   12.75    2.65
   0   8 -29   11.50    2.15
   0   8 -29   10.97    2.48
   0   8 -29    9.00    2.47
   0  -8 -29   10.64    2.60
   0   8 -30   -0.18    1.73
   0  -8 -30    2.21    1.67
   0   8 -30    1.47    1.50
   0  -8 -30    1.86    1.62
   0   8 -30    2.52    1.79
   0  -8 -30    1.21    1.97
   0   8 -30    0.41    1.80
   0   8 -30    1.56    1.80
   0  -8 -30   -0.22    1.89
   0   8 -30    2.62    1.85
   0  -8 -30    4.72    2.05
   0  -8 -30    0.76    1.67
   0   8 -30    4.20    1.92
   0   8 -30    0.62    1.86
   0  -8 -30    3.60    1.58
   0   8 -30   -0.48    2.07
   0  -8 -30    3.63    2.06
   0  -8 -30    0.24    2.08
   0   8 -30    2.17    1.94
   0   8 -30   -0.56    1.75
   0   8 -31    8.17    1.85
   0   8 -31    5.96    1.86
   0  -8 -31    9.43    1.93
   0   8 -31    8.81    1.99
   0   8 -31   11.22    2.20
   0   8 -31    8.49    2.12
   0  -8 -31   11.68    2.27
   0   8 -31   12.45    2.33
   0   8 -31    8.75    2.22
   0  -8 -31    7.58    1.83
   0  -8 -31   11.48    2.34
   0   8 -31   10.85    2.26
   0  -8 -31   10.43    1.81
   0  -8 -31   14.11    2.55
   0  -8 -31   12.19    2.55
   0   8 -31    9.72    2.33
   0   8 -31    9.10    2.41
   0   8 -31    8.31    2.03
   0   8 -32   29.50    2.75
   0   8 -32   22.31    2.41
   0  -8 -32   22.56    2.51
   0   8 -32   30.07    2.83
   0  -8 -32   33.71    3.25
   0  -8 -32   30.18    2.74
   0   8 -32   29.11    2.78
   0  -8 -32   25.30    2.77
   0  -8 -32   27.92    2.98
   0   8 -32   28.13    2.86
   0   8 -32   28.88    2.88
   0  -8 -32   27.16    2.42
   0   8 -32   25.16    3.06
   0  -8 -32   27.28    3.06
   0   8 -32   25.16    2.66
   0   8 -32   29.99    3.07
   0  -8 -32   30.63    3.19
   0   8 -33   20.87    2.39
   0   8 -33   13.18    2.00
   0  -8 -33   13.87    2.04
   0   8 -33   18.14    2.29
   0  -8 -33   18.27    2.72
   0  -8 -33   13.51    2.32
   0  -8 -33   22.96    2.61
   0  -8 -33   15.89    2.13
   0   8 -33   17.43    2.41
   0   8 -33   20.06    2.56
   0   8 -33   15.79    2.29
   0   8 -33   16.92    2.61
   0  -8 -33   20.21    2.13
   0  -8 -33   22.49    2.74
   0   8 -33   18.18    2.38
   0   8 -33   19.57    2.60
   0  -8 -33   20.35    2.70
   0  -8 -34    1.92    1.78
   0  -8 -34    5.85    1.99
   0   8 -34    1.89    1.75
   0   8 -34    7.84    1.95
   0  -8 -34    4.79    1.85
   0   8 -34    3.02    1.86
   0  -8 -34    5.06    1.97
   0   8 -34    4.40    2.06
   0   8 -34    4.03    1.83
   0  -8 -35    0.18    1.64
   0  -8 -35    1.42    1.48
   0   8 -35    2.80    1.50
   0  -8 -35    0.96    1.26
   0  -8 -35    1.66    1.44
   0  -8 -35    0.96    1.27
   0  -8 -36    2.98    1.49
   0   8 -36    3.96    1.62
   0  -8 -36    1.51    1.60
   0   8 -36    2.65    1.49
   0  -8 -36    5.58    1.33
   0   8 -36    3.35    1.30
   0   8 -36    2.70    1.70
   0   8 -36    2.37    1.64
   0  -8 -36    3.88    1.66
   0  -8 -36    6.65    1.47
   0  -8 -36    3.46    1.73
   0  -8 -36    2.93    1.70
   0   8 -36    4.53    1.62
   0  -8 -36    1.67    1.29
   0   8 -36    3.34    1.80
   0   8 -36    3.34    1.81
   0   8 -37    7.12    1.75
   0  -8 -37    7.01    1.77
   0   8 -37   10.30    1.71
   0  -8 -37    7.85    1.58
   0   8 -37    9.48    1.59
   0   8 -37    9.15    1.85
   0  -8 -37    9.09    1.82
   0   8 -37   10.86    1.91
   0  -8 -37   10.91    1.90
   0  -8 -37   13.70    2.06
   0  -8 -37    8.22    1.51
   0   8 -37   10.02    1.89
   0   8 -37    7.67    2.03
   0  -8 -37    9.64    1.53
   0   8 -38   20.28    2.16
   0   8 -38   20.91    1.98
   0  -8 -38   19.70    2.16
   0  -8 -38   20.99    1.99
   0  -8 -38   19.29    2.15
   0   8 -38   20.89    1.93
   0   8 -38   21.52    2.21
   0  -8 -38   18.28    1.84
   0  -8 -38   21.18    2.23
   0   8 -38   24.65    2.32
   0  -8 -38   24.03    2.28
   0  -8 -38   22.51    2.24
   0   8 -38   24.11    2.48
   0   8 -38   24.17    2.30
   0   8 -39    2.37    1.38
   0  -8 -39    1.42    1.32
   0   8 -39    1.63    1.27
   0  -8 -39    5.01    1.47
   0   8 -39    5.06    1.25
   0  -8 -39    2.13    1.42
   0  -8 -39    2.91    1.46
   0  -8 -39    4.82    1.44
   0   8 -39    1.05    1.41
   0   8 -39    3.25    1.46
   0   8 -39    3.77    1.45
   0  -8 -39    3.21    1.34
   0   8 -39    2.42    1.59
   0   8 -40    5.24    1.36
   0  -8 -40    4.33    1.31
   0  -8 -40    7.36    1.44
   0   8 -40    7.20    1.19
   0   8 -40    8.17    1.47
   0   8 -40    7.81    1.47
   0  -8 -40    6.37    1.47
   0  -8 -40    7.69    1.41
   0   8 -40    4.96    1.55
   0  -8 -41    1.38    1.08
   0   8 -41    0.19    1.08
   0  -8 -41    1.26    1.09
   0   8 -41   -0.61    0.87
   0  -8 -41    1.64    1.12
   0   8 -41    0.71    1.07
   0  -8 -41    1.16    1.06
   0   8 -41    2.09    1.20
   0  -8 -42    0.90    0.89
   0  -8 -42    0.96    0.92
   0   8 -42   -0.49    0.94
   0   8 -42    0.29    0.72
   0   8 -42    0.34    0.97
   0  -8 -42    0.17    0.95
   0   8 -42    0.39    1.01
   0  -8 -42   -0.32    0.88
   0   8 -43    0.07    0.74
   0   8 -43    1.61    0.83
   0  -8 -43    1.11    0.69
   0   8 -43   -0.08    0.83
   0   9   0   -0.20    1.20
   0  -9   0   -0.62    1.30
   0   9   0    1.72    1.39
   0   9   0    2.10    1.49
   0   9   0   -0.13    1.52
   0  -9   0    1.36    1.11
   0   9  -1   84.36    3.79
   0  -9   1   83.97    4.01
   0  -9  -1   82.05    3.95
   0   9   1   83.97    3.74
   0   9  -1   84.56    3.88
   0   9   1   74.95    3.77
   0  -9   1   91.70    3.92
   0  -9  -1   86.64    3.87
   0   9  -1   96.75    4.30
   0   9   1   80.70    3.95
   0   9   1   93.09    4.21
   0  -9  -2  285.58    9.49
   0   9  -2  271.13    9.13
   0   9   2  269.26    9.07
   0  -9   2  278.76    9.46
   0   9  -2  270.44    9.21
   0   9   2  253.17    9.35
   0   9   2  271.92    9.58
   0  -9  -2  258.42    9.14
   0  -9   2  284.41    9.33
   0  -9  -3   57.09    3.20
   0   9  -3   58.11    3.01
   0   9   3   58.82    2.96
   0  -9   3   56.96    3.30
   0   9  -3   54.48    3.00
   0  -9  -3   61.89    3.07
   0  -9   3   48.82    2.97
   0   9   3   60.21    3.44
   0  -9  -4  293.85   10.12
   0   9   4  289.68    9.79
   0  -9   4  303.72   10.25
   0   9  -4  292.94    9.97
   0  -9   4  310.59   10.14
   0   9   4  298.41   10.36
   0  -9  -4  300.22    9.97
   0  -9  -5   33.17    2.48
   0  -9   5   36.69    2.62
   0   9   5   35.08    2.22
   0   9   5   37.90    2.81
   0  -9  -5   35.85    2.28
   0   9  -5   32.72    2.35
   0  -9  -6  104.46    4.47
   0  -9   6  105.87    4.64
   0   9   6  100.85    4.15
   0   9   6  106.35    4.81
   0  -9  -6  113.96    4.40
   0  -9  -6  105.54    4.29
   0   9  -6  102.81    4.39
   0  -9  -6   90.72    4.06
   0   9  -6   89.53    3.90
   0   9   7    3.50    1.25
   0  -9   7    6.36    1.60
   0  -9  -7    6.38    1.48
   0   9   7    8.11    1.93
   0  -9  -7    6.14    1.26
   0  -9  -7    4.50    1.14
   0   9  -7    6.46    1.60
   0   9  -7    3.93    1.43
   0  -9  -7    3.14    1.38
   0   9  -7    7.94    1.20
   0  -9  -7    5.28    1.32
   0  -9   8  115.23    4.94
   0   9   8  102.41    4.28
   0  -9  -8  113.02    4.74
   0  -9  -8  114.85    4.56
   0  -9  -8  100.56    4.40
   0   9   8  112.10    5.04
   0   9  -8  100.14    4.53
   0   9  -8  115.92    4.81
   0  -9  -8  109.93    4.50
   0   9  -8  105.25    4.31
   0  -9  -8  105.61    4.70
   0  -9   9  177.57    6.81
   0  -9  -9  170.60    6.58
   0   9   9  170.89    6.20
   0   9   9  176.67    6.95
   0  -9  -9  170.91    6.37
   0   9  -9  182.60    6.77
   0   9  -9  180.40    6.57
   0  -9  -9  175.66    6.69
   0  -9  -9  178.31    6.47
   0   9  -9  164.02    6.24
   0  -9 -10   70.72    3.56
   0   9  10   66.18    3.16
   0  -9  10   77.38    3.82
   0   9 -10   68.81    3.17
   0  -9 -10   72.04    3.34
   0   9  10   82.22    4.05
   0   9 -10   66.26    3.41
   0   9 -10   63.36    3.60
   0   9 -10   64.27    3.22
   0   9 -10   66.77    3.41
   0  -9 -10   73.34    3.56
   0  -9 -10   64.67    3.51
   0  -9  11    1.67    1.41
   0  -9 -11   -0.13    1.23
   0   9 -11    0.90    1.04
   0   9  11   -0.31    1.74
   0  -9 -11    0.50    1.10
   0   9 -11    1.26    1.26
   0  -9 -11    0.92    0.78
   0   9 -11   -0.47    1.24
   0   9 -11    1.68    1.57
   0   9 -11    1.21    1.16
   0  -9 -11   -0.25    1.34
   0   9 -11    1.52    1.27
   0  -9 -11    1.22    1.27
   0  -9 -12   67.72    3.59
   0   9 -12   67.66    3.32
   0   9  12   78.86    4.10
   0   9 -12   72.41    3.79
   0  -9 -12   70.47    3.52
   0   9 -12   71.72    3.54
   0   9 -12   70.22    3.79
   0   9 -12   78.81    3.59
   0  -9 -12   68.87    3.61
   0  -9 -12   74.19    3.68
   0   9 -12   69.41    3.48
   0  -9 -13  180.23    6.81
   0   9 -13  178.22    6.57
   0  -9 -13  186.18    6.84
   0   9  13  179.43    7.20
   0   9 -13  184.64    7.00
   0   9  13  171.11    6.84
   0   9 -13  178.58    6.70
   0   9 -13  174.43    7.03
   0  -9 -13  171.04    6.79
   0   9 -13  192.25    6.77
   0  -9 -13  183.55    6.96
   0   9 -13  174.18    6.62
   0   9 -14   78.71    3.64
   0   9  14   73.38    3.83
   0   9 -14   71.43    3.83
   0  -9 -14   81.81    3.82
   0   9  14   73.83    4.15
   0   9 -14   73.53    3.62
   0   9 -14   81.39    4.20
   0  -9 -14   69.02    4.09
   0  -9 -14   77.41    3.92
   0   9 -14   71.38    3.68
   0   9 -15    3.55    1.39
   0   9 -15    2.95    1.33
   0  -9 -15    2.79    1.79
   0   9 -15    6.36    1.82
   0  -9 -15    3.95    1.30
   0   9 -15    3.31    1.48
   0   9  15    4.24    1.51
   0   9  15    3.67    1.81
   0  -9  16  177.40    6.69
   0  -9 -16  170.50    6.48
   0   9  16  161.89    6.83
   0   9 -16  169.31    6.67
   0  -9 -16  162.90    6.22
   0   9  16  150.54    6.39
   0   9 -16  161.41    6.27
   0   9 -17    0.94    1.39
   0  -9  17    0.15    1.35
   0  -9 -17    0.29    1.18
   0   9  17    0.17    1.74
   0  -9 -17   -0.12    1.10
   0   9 -17    2.24    1.34
   0   9 -17    0.53    1.72
   0   9 -17    1.27    1.67
   0   9 -17   -1.51    1.79
   0  -9 -17    0.32    1.59
   0   9 -17    1.86    1.45
   0  -9  18   83.91    4.22
   0   9 -18   85.63    4.21
   0   9  18   83.74    4.58
   0  -9 -18   85.73    4.20
   0   9 -18   88.85    3.85
   0   9 -18   83.79    4.64
   0  -9 -18   82.71    4.65
   0   9 -18   90.06    4.69
   0   9 -18   85.39    4.71
   0   9 -18   83.88    4.24
   0   9 -18   90.21    4.37
   0  -9 -18   93.26    4.62
   0   9 -19    3.50    1.47
   0  -9 -19    4.19    1.70
   0  -9 -19    4.54    1.55
   0  -9  19    6.32    1.58
   0   9 -19    5.59    1.29
   0   9  19    2.86    1.79
   0  -9 -19    5.39    1.44
   0   9 -19    5.86    1.96
   0   9 -19    3.63    1.49
   0  -9 -19    5.81    1.83
   0   9 -19    5.37    1.95
   0   9 -19    5.55    1.88
   0  -9 -19    6.13    1.86
   0   9 -19    5.06    1.61
   0  -9 -20   72.04    3.83
   0  -9 -20   62.33    3.82
   0   9 -20   70.98    3.77
   0   9 -20   69.53    3.39
   0   9  20   67.94    4.12
   0  -9  20   68.69    3.73
   0  -9 -20   75.54    3.81
   0   9 -20   61.92    4.09
   0  -9 -20   66.53    4.33
   0   9 -20   60.16    4.08
   0   9 -20   62.12    4.09
   0  -9 -20   66.87    4.11
   0   9 -20   68.61    3.82
   0  -9 -20   65.46    3.97
   0   9 -20   73.52    3.92
   0  -9 -21    2.98    1.53
   0   9 -21    9.68    1.86
   0  -9 -21    4.19    1.74
   0  -9 -21    9.33    2.41
   0   9 -21    5.64    1.34
   0  -9  21    7.85    1.58
   0   9 -21    4.65    1.93
   0  -9 -21    3.26    1.77
   0   9 -21    5.20    1.87
   0   9 -21    7.60    1.96
   0   9 -21    8.73    2.16
   0  -9 -21    7.62    2.27
   0   9 -21    4.84    2.03
   0  -9 -21    7.85    2.08
   0   9 -21    2.94    1.62
   0  -9 -22   54.84    3.57
   0   9 -22   55.88    3.49
   0  -9 -22   53.64    3.44
   0   9 -22   56.37    3.09
   0  -9 -22   59.50    4.35
   0  -9 -22   54.22    4.07
   0   9 -22   49.81    3.78
   0  -9 -22   54.03    3.71
   0   9 -22   56.50    3.95
   0   9 -22   57.11    3.75
   0   9 -22   58.90    3.62
   0  -9 -22   60.93    3.91
   0  -9 -22   47.58    4.08
   0   9 -22   57.17    3.51
   0  -9 -23   16.22    2.18
   0   9 -23   17.38    2.15
   0  -9 -23   17.40    2.19
   0   9 -23   18.97    1.90
   0  -9 -23   21.45    3.07
   0  -9  23   17.13    2.03
   0  -9 -23   16.48    2.78
   0   9 -23   18.62    2.58
   0  -9 -23   16.90    2.49
   0   9 -23   20.68    2.59
   0   9 -23   18.18    2.61
   0   9 -23   16.24    2.29
   0  -9 -23   21.48    3.02
   0  -9 -23   22.51    2.69
   0   9 -23   18.13    2.35
   0  -9 -24   42.74    3.19
   0  -9 -24   48.97    3.36
   0   9 -24   47.47    3.26
   0  -9 -24   51.97    4.13
   0   9 -24   43.42    2.80
   0  -9 -24   47.16    3.50
   0   9 -24   40.26    3.42
   0   9 -24   42.35    3.59
   0  -9 -24   42.43    3.65
   0   9 -24   41.64    3.26
   0   9 -24   46.63    3.62
   0   9 -24   47.13    3.35
   0  -9 -24   48.67    3.95
   0  -9 -24   53.78    3.74
   0   9 -25   12.80    2.24
   0  -9 -25   14.99    2.19
   0  -9 -25   11.32    2.02
   0  -9 -25   17.00    2.81
   0   9 -25   14.85    2.29
   0  -9 -25   11.55    2.20
   0   9 -25   16.45    2.61
   0  -9 -25   15.14    2.66
   0   9 -25   17.95    2.50
   0   9 -25   12.63    2.46
   0  -9 -25   16.27    2.75
   0   9 -25   15.65    2.21
   0  -9 -26   27.14    2.63
   0   9 -26   29.71    2.73
   0  -9 -26   26.09    2.60
   0  -9 -26   28.09    3.30
   0   9 -26   28.72    2.95
   0   9 -26   23.22    2.64
   0  -9 -26   26.40    3.08
   0  -9 -26   26.59    2.78
   0   9 -26   33.88    3.08
   0   9 -26   29.09    3.03
   0   9 -26   25.68    2.90
   0   9 -26   32.12    2.84
   0  -9 -26   30.45    3.35
   0  -9 -26   30.20    3.30
   0  -9 -27   10.99    1.95
   0  -9 -27    8.75    1.94
[truncated: 16,688,895 more chars]
